# Supplementary material for: Coelosynapha, a new genus of the subfamily Gnoristinae (Diptera: Mycetophilidae) with a circumpolar, Holarctic distribution
Source: Biodivers Data J. 2020 Sep 10;8:e54834. doi: 10.3897/BDJ.8.e54834 (PMC7498476; doi:10.3897/BDJ.8.e54834)
Supplement: Supplementary material 1 — DNA barcodes of specimens of Coelosynapha gen. n. downloaded from BOLD [file bdj-08-e54834-s001.txt]

>NORSC882-16|Coelosynapha loici|TSZD-JKJ-102391|M|Norway|Troms|COI-5P|BOLD:ADD0785|
---------------------------------------ATATTATACTTTATTTTTGGTGCTTGAGCTGGAATAGTTGGTACATCTTTA---AGAATTTTAATTCGAGCTGAATTAGGTCATCCTGGTGCATTAATTGGAGAT---GATCAAATTTATAATGTAATCGTTACTGCTCATGCTTTTATTATGATTTTTTTTATAGTTATACCTATTATAATTGGAGGATTTGGAAACTGATTAGTGCCTTTAATA---TTAGGGGCCCCTGATATAGCCTTCCCTCGAATAAATAATATAAGATTTTGATTGTTACCCCCTTCATTAATATTACTTTTATCAAGAAGTTTAGTTGAAGCCGGGGCTGGTACAGGTTGAACAGTATACCCTCCACTTTCTTCTACTATTGCTCATGCTGGAGCTTCAGTTGATTTA---GCAATTTTTAGTTTACATTTAGCAGGGATTTCATCAATTTTAGGGGCTGTAAATTTTATTACAACAATTATTAATATACGAGCCCCTGGTATTCAATTTGATCGAATGCCTTTATTTGTGTGATCTGTATTAATTACTGCAGTGCTATTACTTTTATCCCTCCCTGTTTTAGCCGGA---GCTATTACAATACTATTAACGGATCGAAATTTAAATACCTCCTTTTTTGACCCTGCTGGAGGAGGAGACCCTATTTTATACCAACATTTA-------------------------------------------------------------------------------------------------------------------------------------------------------------------------------------------------
>NORSC881-16|Coelosynapha loici|TSZD-JKJ-102390|M|Norway|Troms|COI-5P|BOLD:ADD0785|
---------------------------------------ATATTATACTTTATTTTTGGTGCTTGAGCTGGAATAGTTGGTACATCTTTA---AGAATTTTAATTCGAGCTGAATTAGGTCATCCTGGTGCATTAATTGGAGAT---GATCAAATTTATAATGTAATCGTTACTGCTCATGCTTTTATTATGATTTTTTTTATAGTTATACCTATTATAATTGGAGGATTTGGAAACTGATTAGTGCCTTTAATA---TTAGGGGCCCCTGATATAGCCTTCCCTCGAATAAATAATATAAGATTTTGATTGTTACCCCCTTCATTAATATTACTTTTATCAAGAAGTTTAGTTGAAGCCGGGGCTGGTACAGGTTGAACAGTATACCCTCCACTTTCTTCTACTATTGCTCATGCTGGAGCTTCAGTTGATTTA---GCAATTTTTAGTTTACATTTAGCAGGGATTTCATCAATTTTAGGGGCTGTAAATTTTATTACAACAATTATTAATATACGAGCCCCTGGTATTCAATTTGATCGAATGCCTTTATTTGTGTGATCTGTATTAATTACTGCAGTGCTATTACTTTTATCCCTCCCTGTTTTAGCCGGA---GCTATTACAATACTATTAACGGATCGAAATTTAAATACCTCCTTTTTTGACCCTGCTGGAGGAGGAGACCCTATTTTATACCAACATTTA-------------------------------------------------------------------------------------------------------------------------------------------------------------------------------------------------
>NORSC880-16|Coelosynapha loici|TSZD-JKJ-102389|M|Norway|Troms|COI-5P|BOLD:ADD0785|
---------------------------------------ATATTATACTTTATTTTTGGTGCTTGAGCTGGAATAGTTGGTACATCTTTA---AGAATTTTAATTCGAGCTGAATTAGGTCATCCTGGTGCATTAATTGGAGAT---GATCAAATTTATAATGTAATCGTTACTGCTCATGCTTTTATTATGATTTTTTTTATAGTTATACCTATTATAATTGGAGGATTTGGAAACTGATTAGTGCCTTTAATA---TTAGGGGCCCCTGATATAGCCTTCCCTCGAATAAATAATATAAGATTTTGATTGTTACCCCCTTCATTAATATTACTTTTATCAAGAAGTTTAGTTGAAGCCGGGGCTGGTACAGGTTGAACAGTATACCCTCCACTTTCTTCTACTATTGCTCATGCTGGAGCTTCAGTTGATTTA---GCAATTTTTAGTTTACATTTAGCAGGGATTTCATCAATTTTAGGGGCTGTAAATTTTATTACAACAATTATTAATATACGAGCCCCTGGTATTCAATTTGATCGAATGCCTTTATTTGTGTGATCTGTATTAATTACTGCAGTGCTATTACTTTTATCCCTCCCTGTTTTAGCCGGA---GCTATTACAATACTATTAACGGATCGAAATTTAAATACCTCCTTTTTTGACCCTGCTGGAGGAGGAGACCCTATTTTATACCAACATTTA-------------------------------------------------------------------------------------------------------------------------------------------------------------------------------------------------
>NORSC1050-17|Coelosynapha loici|TSZD-JKJ-102753|M|Norway|Troms|COI-5P|BOLD:ADD0785|
---------------------------------------ATATTATACTTTATTTTTGGTGCTTGAGCTGGAATAGTTGGTACATCTTTA---AGAATTTTAATTCGAGCTGAATTAGGTCATCCTGGAGCATTAATTGGAGAT---GATCAAATTTATAATGTAATCGTTACTGCTCATGCTTTTATTATGATTTTTTTTATAGTTATACCTATTATAATTGGAGGATTTGGAAACTGATTAGTGCCTTTAATA---TTAGGGGCTCCTGATATAGCCTTCCCTCGAATAAATAATATAAGATTTTGATTGTTACCCCCTTCATTAATATTACTTTTATCAAGAAGTTTAGTTGAAGCCGGGGCTGGTACAGGTTGAACAGTATACCCTCCACTTTCTTCTACTATTGCTCATGCTGGAGCTTCAGTTGATTTA---GCAATTTTTAGTTTACATTTAGCAGGGATTTCATCAATTTTAGGGGCTGTAAATTTTATTACAACAATTATTAATATACGAGCCCCTGGTATTCAATTTGATCGAATACCTTTATTTGTGTGATCTGTATTAATTACTGCAGTGCTATTACTTTTATCCCTCCCTGTTTTAGCCGGA---GCTATTACAATACTATTAACGGATCGAAATTTAAATACCTCCTTTTTTGACCCTGCTGGAGGAGGAGACCCTATTTTATACCAACATTTA-------------------------------------------------------------------------------------------------------------------------------------------------------------------------------------------------
>NORSC1049-17|Coelosynapha loici|TSZD-JKJ-102752|M|Norway|Troms|COI-5P|BOLD:ADD0785|
---------------------------------------ATATTATACTTTATTTTTGGTGCTTGAGCTGGAATAGTTGGTACATCTTTA---AGAATTTTAATTCGAGCTGAATTAGGTCATCCTGGAGCATTAATTGGAGAT---GATCAAATTTATAATGTAATCGTTACTGCTCATGCTTTTATTATGATTTTTTTTATAGTTATACCTATTATAATTGGAGGATTTGGAAACTGATTAGTGCCTTTAATA---TTAGGGGCTCCTGATATAGCCTTCCCTCGAATAAATAATATAAGATTTTGATTGTTACCCCCTTCATTAATATTACTTTTATCAAGAAGTTTAGTTGAAGCCGGGGCTGGTACAGGTTGAACAGTATACCCTCCACTTTCTTCTACTATTGCTCATGCTGGAGCTTCAGTTGATTTA---GCAATTTTTAGTTTACATTTAGCAGGGATTTCATCAATTTTAGGGGCTGTAAATTTTATTACAACAATTATTAATATACGAGCCCCTGGTATTCAATTTGATCGAATACCTTTATTTGTGTGATCTGTATTAATTACTGCAGTGCTATTACTTTTATCCCTCCCTGTTTTAGCCGGA---GCTATTACAATACTATTAACGGATCGAAATTTAAATACCTCCTTTTTTGACCCTGCTGGAGGAGGAGACCCTATTTTATACCAACATTTA-------------------------------------------------------------------------------------------------------------------------------------------------------------------------------------------------
>SCFI470-15|Coelosynapha loici|MYCE-NV-2013-0230|M|Finland||COI-5P|BOLD:ADD0785|
---------------------------------------ATATTATACTTTATTTTTGGTGCTTGAGCTGGAATAGTTGGTACATCTTTA---AGAATTTTAATTCGAGCTGAATTAGGTCATCCTGGTGCATTAATTGGAGAT---GATCAAATTTATAATGTAATCGTTACTGCTCATGCTTTTATTATGATTTTTTTTATAGTTATACCTATTATAATTGGAGGATTTGGAAACTGATTAGTGCCTTTAATA---TTAGGGGCTCCTGATATAGCCTTCCCTCGAATAAATAATATAAGATTTTGATTGTTACCCCCTTCATTAATATTACTTTTATCAAGAAGTTTAGTTGAAGCCGGNGCTGGTACAGGTTGAACAGTATACCCTCCACTTTCTTCTACTATTGCTCATGCTGGAGCTTCAGTTGATTTA---GCAATTTTTAGTTTACATTTAGCAGGGATTTCATCAATTTTAGGGGCTGTAAATTTTATTACAACAATTATTAATATACGAGCCCCTGGTATTCNATTTGATCGAATGCCTTTATTTGTGTGATCTGTATTAATTACTGCA----------------------------------------------------------------------------------------------------------------------------------------------------------------------------------------------------------------------------------------------------------------------------------------------------------------------------------
>SCFI851-16|Coelosynapha loici|DIPT-JS-2016-0197||Finland||COI-5P|BOLD:ADD0785|
---------------------------------------ATATTATACTTTATTTTTGGTGCTTGAGCTGGAATAGTTGGTACATCTTTA---AGAATTTTAATTCGAGCTGAATTAGGTCATCCTGGTGCATTAATTGGAGAT---GATCAAATTTATAATGTAATCGTTACTGCTCATGCTTTTATTATGATTTTTTTTATAGTTATACCTATTATAATTGGAGGATTTGGAAACTGATTAGTGCCTTTAATA---TTAGGGGCTCCTGATATAGCCTTCCCTCGAATAAATAATATAAGATTTTGATTGTTACCCCCTTCATTAATATTACTTTTATCAAGAAGTTTAGTTGAAGCCGGGGCTGGTACAGGTTGAACAGTATACCCTCCACTTTCTTCTACTATTGCTCATGCTGGAGCTTCAGTTGATTTA---GCAATTTTTAGTTTACATTTAGCAGGGATTTCATCAATTTTAGGGGCTGTAAATTTTATTACAACAATTATTAATATACGAGCCCCTGGTATTCAATTTGATCGAATGCCTTTATTTGTGTGATCTGTATTAATTACTGCAGTGCTATTACTTTTATCCCTCCCTGTTTTAGCCGGA---GCTATTACAATACTATTAACGGATCGAAATTTAAATACCTCCTTTTTTGACCCTGCTGGAGGAGGAGACCCTATTTTATACCAACATTTA-------------------------------------------------------------------------------------------------------------------------------------------------------------------------------------------------
>NORSC1048-17|Coelosynapha loici|TSZD-JKJ-102751|M|Norway|Troms|COI-5P|BOLD:ADD0785|
---------------------------------------ATATTATACTTTATTTTTGGTGCTTGAGCTGGAATAGTTGGTACATCTTTA---AGAATTTTAATTCGAGCTGAATTAGGTCATCCTGGTGCATTAATTGGAGAT---GATCAAATTTATAATGTAATCGTTACTGCTCATGCTTTTATTATGATTTTTTTTATAGTTATACCTATTATAATTGGAGGATTTGGAAACTGATTAGTGCCTTTAATA---TTAGGGGCCCCTGATATAGCCTTCCCTCGAATAAATAATATAAGATTTTGATTGTTACCCCCTTCATTAATATTACTTTTATCAAGAAGTTTAGTTGAAGCCGGGGCTGGTACAGGTTGAACAGTATACCCTCCACTTTCTTCTACTATTGCTCATGCTGGAGCTTCAGTTGATTTA---GCAATTTTTAGTTTACATTTAGCAGGGATTTCATCAATTTTAGGGGCTGTAAATTTTATTACAACAATTATTAATATACGAGCCCCTGGTATTCAATTTGATCGAATGCCTTTATTTGTGTGATCTGTATTAATTACTGCAGTGCTATTACTTTTATCCCTCCCTGTTTTAGCCGGA---GCTATTACAATACTATTAACGGATCGAAATTTAAATACCTCCTTTTTTGACCCTGCTGGAGGAGGAGACCCTATTTTATACCAACATTTA-------------------------------------------------------------------------------------------------------------------------------------------------------------------------------------------------
>NORSC1047-17|Coelosynapha loici|TSZD-JKJ-102750|M|Norway|Troms|COI-5P|BOLD:ADD0785|
---------------------------------------ATATTATACTTTATTTTTGGTGCTTGAGCTGGAATAGTTGGTACATCTTTA---AGAATTTTAATTCGAGCTGAATTAGGTCATCCTGGAGCATTAATTGGAGAT---GATCAAATTTATAATGTAATCGTTACTGCTCATGCTTTTATTATGATTTTTTTTATAGTTATACCTATTATAATTGGAGGATTTGGAAACTGATTAGTGCCTTTAATA---TTAGGGGCTCCTGATATAGCCTTCCCTCGAATAAATAATATAAGATTTTGATTGTTACCCCCTTCATTAATATTACTTTTATCAAGAAGTTTAGTTGAAGCCGGGGCTGGTACAGGTTGAACAGTATACCCTCCACTTTCTTCTACTATTGCTCATGCTGGAGCTTCAGTTGATTTA---GCAATTTTTAGTTTACATTTAGCAGGGATTTCATCAATTTTAGGGGCTGTAAATTTTATTACAACAATTATTAATATACGAGCCCCTGGTATTCAATTTGATCGAATACCTTTATTTGTGTGATCTGTATTAATTACTGCAGTGCTATTACTTTTATCCCTCCCTGTTTTAGCCGGA---GCTATTACAATACTATTAACGGATCGAAATTTAAATACCTCCTTTTTTGACCCTGCTGGAGGAGGAGACCCTATTTTATACCAACATTTA-------------------------------------------------------------------------------------------------------------------------------------------------------------------------------------------------
>NORSC1046-17|Coelosynapha loici|TSZD-JKJ-102749|M|Norway|Troms|COI-5P|BOLD:ADD0785|
---------------------------------------ATATTATACTTTATTTTTGGTGCTTGAGCTGGAATAGTTGGTACATCTTTA---AGAATTTTAATTCGAGCTGAATTAGGTCATCCTGGTGCATTAATTGGAGAT---GATCAAATTTATAATGTAATCGTTACTGCTCATGCTTTTATTATGATTTTTTTTATAGTTATACCTATTATAATTGGAGGATTTGGAAACTGATTAGTGCCTTTAATA---TTAGGGGCCCCTGATATAGCCTTCCCTCGAATAAATAATATAAGATTTTGATTGTTACCCCCTTCATTAATATTACTTTTATCAAGAAGTTTAGTTGAAGCCGGGGCTGGTACAGGTTGAACAGTATACCCTCCACTTTCTTCTACTATTGCTCATGCTGGAGCTTCAGTTGATTTA---GCAATTTTTAGTTTACATTTAGCAGGGATTTCATCAATTTTAGGGGCTGTAAATTTTATTACAACAATTATTAATATACGAGCCCCTGGTATTCAATTTGATCGAATGCCTTTATTTGTGTGATCTGTATTAATTACTGCAGTGCTATTACTTTTATCCCTCCCTGTTTTAGCCGGA---GCTATTACAATACTATTAACGGATCGAAATTTAAATACCTCCTTTTTTGACCCTGCTGGAGGAGGAGACCCTATTTTATACCAACATTTA-------------------------------------------------------------------------------------------------------------------------------------------------------------------------------------------------
>SSJAD4978-13|Coelosynapha heberti|BIOUG06633-C03||Canada|Alberta|COI-5P|BOLD:ACI5160|KM957069
---------------------------------------ATATTATATTTTATTTTTGGTGCTTGAGCTGGAATAGTTGGTACTTCTCTA---AGAATTTTAATTCGAGCTGAATTAGGACATCCTGGTGCATTAATTGGTGAT---GATCAAATTTATAATGTAATTGTTACTGCCCATGCTTTTATTATAATTTTCTTTATAGTTATACCTATTATAATTGGAGGATTTGGAAATTGATTAGTGCCCCTTATA---CTAGGGGCCCCTGATATAGCTTTTCCTCGAATAAATAATATAAGATTTTGATTATTACCTCCTTCATTAATACTACTTTTATCCAGAAGTTTAGTTGAAGCTGGGGCTGGTACTGGTTGAACAGTATACCCTCCCTTATCTTCAACTATTGCTCATGCTGGAGCTTCGGTAGATTTA---GCTATTTTTAGTTTACATCTAGCAGGAATTTCTTCTATTTTAGGTGCTGTAAATTTTATCACAACAATTATTAATATACGAGCCCCTGGTATTCAATTTGATCGAATGCCTTTATTTGTATGATCTGTATTAATTACTGCTGTTTTATTATTATTATCTTTACCTGTATTAGCCGGA---GCTATTACTATATTATTAACTGACCGAAATTTAAATACTTCTTTTTTCGATCCTGCTGGAGGAGGAGACCCAATCTTATATCAACATTTA-------------------------------------------------------------------------------------------------------------------------------------------------------------------------------------------------
>CNPKF612-14|Coelosynapha heberti|BIOUG10047-B08||Canada|Ontario|COI-5P|BOLD:ACI5160|KR249434
---------------------------------------ATATTATATTTTATTTTTGGTGCTTGAGCTGGAATAGTTGGTACTTCTCTA---AGAATTTTAATTCGAGCTGAATTAGGACATCCTGGTGCATTAATTGGAGAT---GATCAAATTTATAATGTAATTGTTACTGCCCATGCTTTTATTATAATTTTCTTTATAGTTATACCTATTATAATTGGAGGATTTGGAAATTGATTAGTGCCCCTTATA---CTAGGAGCCCCTGATATAGCTTTTCCTCGAATAAATAATATAAGATTTTGATTATTACCTCCTTCATTAATACTACTTTTATCCAGAAGTTTAGTTGAAGCTGGGGCTGGTACTGGTTGAACAGTATACCCTCCCTTATCTTCAACTATTGCTCATGCTGGAGCTTCGGTAGATTTA---GCTATTTTTAGTTTACATCTAGCAGGAATTTCTTCTATTTTAGGTGCTGTAAATTTTATCACAACAATTATTAATATACGAGCCCCTGGTATTCAATTTGACCGAATGCCTTTATTTGTATGATCTGTATTAATTACTGCTGTTTTATTATTATTATCTTTACCTGTATTAGCCGGA---GCTATTACTATATTATTAACTGACCGAAATTTAAATACTTCTTTTTTCGATCCTGCTGGAGGAGGAGACCCAATCTTATATCAACATTTA-------------------------------------------------------------------------------------------------------------------------------------------------------------------------------------------------
>CNYOJ168-15|Coelosynapha heberti|BIOUG19436-E05||Canada|British Columbia|COI-5P|BOLD:ACI5160|KR986808
---------------------------------------ATATTATATTTTATTTTTGGTGCTTGAGCTGGAATAGTTGGTACTTCTCTA---AGAATTTTAATTCGAGCTGAATTAGGACATCCTGGTGCATTAATTGGAGAT---GATCAAATTTATAATGTAATTGTTACTGCCCATGCTTTTATTATAATTTTCTTTATAGTTATACCTATTATAATTGGAGGATTTGGAAATTGATTAGTGCCCCTTATA---CTAGGAGCCCCTGATATAGCTTTTCCTCGAATAAATAATATAAGATTTTGATTATTACCTCCTTCATTAATACTACTTTTATCCAGAAGTTTAGTTGAAGCTGGGGCTGGTACTGGTTGAACAGTATACCCTCCCTTATCTTCAACTATTGCTCATGCTGGAGCTTCGGTAGATTTA---GCTATTTTTAGTTTACATCTAGCAGGAATTTCTTCTATTTTAGGTGCTGTAAATTTTATCACAACAATTATTAATATACGAGCCCCTGGTATTCAATTTGACCGAATGCCTTTATTTGTATGATCTGTATTAATTACTGCTGTTTTATTATTATTATCTTTACCTGTATTAGCCGGA---GCTATTACTATATTATTAACTGACCGA----------------------------------------------------------------------------------------------------------------------------------------------------------------------------------------------------------------------------------------------------------------
>CNMIJ337-14|Coelosynapha heberti|BIOUG12690-F07||Canada|Quebec|COI-5P|BOLD:ACI5160|KR251599
---------------------------------------ATATTATATTTTATTTTTGGTGCTTGAGCTGGAATAGTTGGTACTTCTCTA---AGAATTTTAATTCGAGCTGAATTAGGACATCCTGGTGCATTAATTGGAGAT---GATCAAATTTATAATGTAATTGTTACTGCCCATGCTTTTATTATAATTTTCTTTATAGTTATACCTATTATAATTGGAGGATTTGGAAATTGATTAGTGCCCCTTATA---CTAGGAGCCCCTGATATAGCTTTTCCTCGAATAAATAATATAAGATTTTGATTATTACCTCCTTCATTAATACTACTTTTATCCAGAAGTTTAGTTGAAGCTGGGGCTGGTACTGGTTGAACAGTATACCCTCCCTTATCTTCAACTATTGCTCATGCTGGAGCTTCGGTAGATTTA---GCTATTTTTAGTTTACATCTAGCAGGAATTTCTTCTATTTTAGGTGCTGTAAATTTTATCACAACAATTATTAATATACGAGCCCCTGGTATTCAATTTGACCGAATGCCTTTATTTGTATGATCTGTATTAATTACTGCTGTTTTATTATTATTATCTTTACCTGTATTAGCCGGA---GCTATTACTATATTATTAACT----------------------------------------------------------------------------------------------------------------------------------------------------------------------------------------------------------------------------------------------------------------------
>CNGSD5231-15|Coelosynapha heberti|BIOUG21264-A06||Canada|Saskatchewan|COI-5P|BOLD:ACI5160|MF861606
------------------------------------------------TTTATTTTTGGTGCTTGAGCTGGAATAGTTGGTACTTCTCTA---AGAATTTTAATTCGAGCTGAATTAGGACATCCTGGTNCATTAATTGGTGAT---GATCAAATTTATAATGTAATTGTTACTGCCCATGCTTTTATTATAATTTTCTTTATAGTTATACCTATTATAATTGGAGGATTTGGAAATTGATTAGTGCCCCTTATA---CTAGGGGCCCCTGATATAGCTTTTCCTCGAATAAATAATATAAGATTTTGATTATTACCTCCTTCATTAATACTACTTTTATCCAGAAGTTTAGTTGAAGCTGGGGCTGGTACTGGTTGAACAGTATACCCTCCCTTATCTTCAACTATTGCTCATGCTGGAGCTTCGGTAGATTTA---GCTATTTTTAGTTTACATCTAGCAGGAATTTCTTCTATTTTAGGCGCTGTAAATTTTATCACAACAATTATTAATATACGAGCCCCTGGTATTCAATTTGATCGAATGCCTTTATTTGTATGATCTGTATTAATTACTGCTGTTTTATTATTATTATCTTTACCTGTATTAGCCGGA----------------------------------------------------------------------------------------------------------------------------------------------------------------------------------------------------------------------------------------------------------------------------------------------
