# Supplementary material for: Coelosynapha, a new genus of the subfamily Gnoristinae (Diptera: Mycetophilidae) with a circumpolar, Holarctic distribution
Source: Biodivers Data J. 2020 Sep 10;8:e54834. doi: 10.3897/BDJ.8.e54834 (PMC7498476; doi:10.3897/BDJ.8.e54834)
Supplement: XML Treatment for Coelosynapha [file BDJ.8.e54834-treatment1.xml]

<!DOCTYPE tp:taxon-treatment
  PUBLIC "-//TaxonX//DTD Taxonomic Treatment Publishing DTD v0 20100105//EN" "tax-treatment-NSO.dtd">
<tp:taxon-treatment xmlns:tp="http://www.plazi.org/taxpub"><tp:treatment-meta><mixed-citation publication-type="journal"><person-group><name><surname>Kjærandsen</surname><given-names>Jostein</given-names></name><name><surname>Polevoi</surname><given-names>Alexei</given-names></name><name><surname>Salmela</surname><given-names>Jukka</given-names></name></person-group><article-title><italic><tp:taxon-name><tp:taxon-name-part taxon-name-part-type="genus" reg="Coelosynapha">Coelosynapha</tp:taxon-name-part></tp:taxon-name></italic>, a new genus of the subfamily <tp:taxon-name><tp:taxon-name-part taxon-name-part-type="subfamily">Gnoristinae</tp:taxon-name-part></tp:taxon-name> (<tp:taxon-name><tp:taxon-name-part taxon-name-part-type="order">Diptera</tp:taxon-name-part></tp:taxon-name>: <tp:taxon-name><tp:taxon-name-part taxon-name-part-type="family">Mycetophilidae</tp:taxon-name-part></tp:taxon-name>) with a circumpolar, Holarctic distribution</article-title><source>Biodivers Data J</source><day>10</day><month>9</month><year>2020</year><volume>8</volume><pub-id pub-id-type="doi">10.3897/BDJ.8.e54834</pub-id></mixed-citation></tp:treatment-meta><tp:nomenclature><tp:taxon-name>
            <object-id xmlns:xlink="http://www.w3.org/1999/xlink" content-type="arpha" xlink:type="simple">93512EDB-7182-5834-AD3C-B1C94E6A787E</object-id>
            <tp:taxon-name-part taxon-name-part-type="genus">Coelosynapha</tp:taxon-name-part>
            <object-id xmlns:xlink="http://www.w3.org/1999/xlink" content-type="zoobank" xlink:type="simple" object-id-type="ZooBank">278C1F57-07CE-473E-A485-D10BD7925D82</object-id>
          </tp:taxon-name><tp:taxon-authority>Kjaerandsen, Polevoi &amp; Salmela, 2020</tp:taxon-authority><tp:taxon-status xmlns:xlink="http://www.w3.org/1999/xlink" xlink:type="simple">gen. n.</tp:taxon-status><tp:nomenclature-citation-list><tp:nomenclature-citation><tp:taxon-name>
                <tp:taxon-name-part taxon-name-part-type="genus">Coelosynapha</tp:taxon-name-part>
              </tp:taxon-name><tp:type-species><tp:taxon-name><tp:taxon-name-part taxon-name-part-type="genus">Coelosynapha</tp:taxon-name-part> <tp:taxon-name-part taxon-name-part-type="species">loici</tp:taxon-name-part></tp:taxon-name></tp:type-species><comment> Kjaerandsen, Polevoi &amp; Salmela Status: new species described in this paper.</comment></tp:nomenclature-citation></tp:nomenclature-citation-list></tp:nomenclature><tp:treatment-sec sec-type="Description"><title>Description</title><p>A <tp:taxon-name><tp:taxon-name-part taxon-name-part-type="subfamily">Gnoristinae</tp:taxon-name-part></tp:taxon-name> genus, as presently known with moderately slender and quite small, down to 3 mm body length, species (Figs <xref ref-type="fig" rid="F5836615">3</xref>, <xref ref-type="fig" rid="F5836690">5</xref>). Colouration uniformly brown on head and body, darker preterminal segments, mostly yellow on legs and terminalia. Head (Fig. <xref ref-type="fig" rid="F5836654">4</xref>) round, eyes kidney-shaped with tendency of dorsal eye-bridge expansion (like in <italic><tp:taxon-name><tp:taxon-name-part taxon-name-part-type="genus" reg="Synapha">Synapha</tp:taxon-name-part></tp:taxon-name></italic> Meigen, 1818, unlike in <italic><tp:taxon-name><tp:taxon-name-part taxon-name-part-type="genus" reg="Coelosia">Coelosia</tp:taxon-name-part></tp:taxon-name></italic> Winnertz, 1864 and <italic><tp:taxon-name><tp:taxon-name-part taxon-name-part-type="genus" reg="Austrosynapha">Austrosynapha</tp:taxon-name-part></tp:taxon-name></italic> Tonnoir, 1929), interommatidia pubescent. Antenna moderately slender, with 16 segments, large, semi-globular pedicel and flagellar segments 2-3 times as long as wide (shorter in <italic><tp:taxon-name><tp:taxon-name-part taxon-name-part-type="genus" reg="Synapha">Synapha</tp:taxon-name-part></tp:taxon-name></italic>, distinctly longer in <italic><tp:taxon-name><tp:taxon-name-part taxon-name-part-type="genus" reg="Coelosia">Coelosia</tp:taxon-name-part></tp:taxon-name></italic> and <italic><tp:taxon-name><tp:taxon-name-part taxon-name-part-type="genus" reg="Austrosynapha">Austrosynapha</tp:taxon-name-part></tp:taxon-name></italic>). Mouth parts average, with five, gradually longer palpal segments, no clear sensory pit discernible in third segment (without slide mounting). Clypeus bud-shaped, shorter than face. Three ocelli in a near straight line (Fig. <xref ref-type="fig" rid="F5836654">4</xref><xref ref-type="fig" rid="F5836660">b</xref>, <xref ref-type="fig" rid="F5836661">c</xref>), lateral ocellus more than two times its diameter from eye. Antepronotum with pair of strong antepronotal setae arching over the head (Fig. <xref ref-type="fig" rid="F5836654">4</xref><xref ref-type="fig" rid="F5836659">a</xref>, <xref ref-type="fig" rid="F5836661">c</xref>). Mesonotum with setae in acrostichal and dorsocentral rows, devoid of setulae in between but rich in setae laterally (Fig. <xref ref-type="fig" rid="F5836654">4</xref><xref ref-type="fig" rid="F5836661">c</xref>). Meso- and metapleurites all without setae (Figs <xref ref-type="fig" rid="F5836654">4</xref><xref ref-type="fig" rid="F5836659">a</xref>, <xref ref-type="fig" rid="F5836690">5</xref>). Wings (Figs <xref ref-type="fig" rid="F5836753">6</xref>, <xref ref-type="fig" rid="F5836777">7</xref>) hyaline, unpatterned, wing membrane with irregularly arranged microtrichia. Costa produced more than half way between <bold>R<sub>4+5</sub></bold> and <bold>M<sub>1</sub></bold>, subcosta long, ending in <bold>C</bold> proximal to crossvein <bold>Rs</bold> (Fig. <xref ref-type="fig" rid="F5836753">6</xref><xref ref-type="fig" rid="F5836758">a</xref>), usually without, occasionally with crossvein <bold>sc–r</bold> (Fig. <xref ref-type="fig" rid="F5836777">7</xref><xref ref-type="fig" rid="F5836800">d</xref>). Radial sector variable, usually with <bold>R<sub>2+3</sub></bold> present (Fig. <xref ref-type="fig" rid="F5836753">6</xref><xref ref-type="fig" rid="F5836761">d</xref>), sometimes with <bold>R<sub>2</sub></bold> and <bold>R<sub>3</sub></bold> separate (Fig. <xref ref-type="fig" rid="F5836753">6</xref><xref ref-type="fig" rid="F5836759">b</xref>), occasionally with only crossvein <bold>Rs</bold> (Fig. <xref ref-type="fig" rid="F5836777">7</xref><xref ref-type="fig" rid="F5836798">b</xref>). Anterior fork with stem more than 2× longer than <bold>r–m</bold>. Posterior fork short, rather widely divergent. All veins anterior of <bold>iCu</bold> with setae on dorsal surface except for basal transversal crossvein <bold>tb</bold> and <bold>M</bold>-stem. Legs with irregularly arranged setulae. Fore tarsus subequal in length to fore tibia. No sense organ discernible on mid tibia.</p><p>Female terminalia (Fig. <xref ref-type="fig" rid="F5836698">8</xref>) rather truncated, with only hypoproct/sternite 10 and cerci somewhat elongated. Tergite 8 short, wide rectangular. Tergite 9 wide, subrectangular, with some setae extending towards epiproct dorsally. Cercus with first segment more than 2× as long as wide, second segment small, ovate. Gonocoxite 8 moderately split ventrally, with free, sclerotised, semicircular lamellae. Sternite 9 small, retracted.</p><p>Male terminalia (Figs <xref ref-type="fig" rid="F5836907">9</xref>, <xref ref-type="fig" rid="F5836886">10</xref>) with tergite 9 long and apically tapered. Cerci and epiproct usually partly retracted under tergite 9, but can be exposed (Fig. <xref ref-type="fig" rid="F5836907">9</xref><xref ref-type="fig" rid="F5836912">a</xref>). Gonocoxite open, semicircular with deep ventral cleft (Fig. <xref ref-type="fig" rid="F5836886">10</xref><xref ref-type="fig" rid="F5836891">a</xref>). Gonostyles large, elongated, exposed, apically with three, sclerotised, blunt, digitate projections and pair of long setae on inner surface (Fig. <xref ref-type="fig" rid="F5836886">10</xref><xref ref-type="fig" rid="F5836892">b</xref>). Aedeagal apparatus inconspicuous, tiny, elongated, framed within a small, pentagonal parameral structure (Fig. <xref ref-type="fig" rid="F5836886">10</xref><xref ref-type="fig" rid="F5836891">a</xref>).</p></tp:treatment-sec><tp:treatment-sec sec-type="Diagnosis"><title>Diagnosis</title><p>A <tp:taxon-name><tp:taxon-name-part taxon-name-part-type="subfamily">Gnoristinae</tp:taxon-name-part></tp:taxon-name> genus similar to <italic><tp:taxon-name><tp:taxon-name-part taxon-name-part-type="genus" reg="Austrosynapha">Austrosynapha</tp:taxon-name-part></tp:taxon-name></italic> Tonnoir, 1929, <italic><tp:taxon-name><tp:taxon-name-part taxon-name-part-type="genus" reg="Coelosia">Coelosia</tp:taxon-name-part></tp:taxon-name></italic> Winnertz, 1864 and <italic><tp:taxon-name><tp:taxon-name-part taxon-name-part-type="genus" reg="Synapha">Synapha</tp:taxon-name-part></tp:taxon-name></italic> Meigen, 1818 in general appearance, but with very characteristic and unique male terminalia with three blunt, digitate processes apically on the gonostyles (Figs <xref ref-type="fig" rid="F5836907">9</xref><xref ref-type="fig" rid="F5836912">a</xref>, <xref ref-type="fig" rid="F5836913">b</xref>, <xref ref-type="fig" rid="F5836886">10</xref><xref ref-type="fig" rid="F5836891">a</xref>, <xref ref-type="fig" rid="F5836892">b</xref>). It can be separated from the three genera by the wing venation having the combination of 1) extension of <bold>C</bold> long, ending more than half way between <bold>R<sub>4+5</sub></bold> and <bold>M<sub>1</sub></bold> (Fig. <xref ref-type="fig" rid="F5836753">6</xref><xref ref-type="fig" rid="F5836758">a</xref>, like in <italic><tp:taxon-name><tp:taxon-name-part taxon-name-part-type="genus" reg="Coelosia">Coelosia</tp:taxon-name-part></tp:taxon-name></italic>, shorter in <italic><tp:taxon-name><tp:taxon-name-part taxon-name-part-type="genus" reg="Austrosynapha">Austrosynapha</tp:taxon-name-part></tp:taxon-name></italic> and <italic><tp:taxon-name><tp:taxon-name-part taxon-name-part-type="genus" reg="Synapha">Synapha</tp:taxon-name-part></tp:taxon-name></italic>); 2) <bold>Sc</bold> ending in <bold>C</bold> at level of <bold>Rs</bold> (Fig. <xref ref-type="fig" rid="F5836753">6</xref><xref ref-type="fig" rid="F5836758">a</xref>, shorter in <italic><tp:taxon-name><tp:taxon-name-part taxon-name-part-type="genus" reg="Austrosynapha">Austrosynapha</tp:taxon-name-part></tp:taxon-name></italic> which is variable for this character), usually without, but occasionally with <bold>sc–r</bold> present (Fig. <xref ref-type="fig" rid="F5836777">7</xref><xref ref-type="fig" rid="F5836800">d</xref>, always absent in <italic><tp:taxon-name><tp:taxon-name-part taxon-name-part-type="genus" reg="Coelosia">Coelosia</tp:taxon-name-part></tp:taxon-name></italic>); 3) anterior fork petiole more than 2× length of crossvein <bold>r–m</bold> (Fig. <xref ref-type="fig" rid="F5836753">6</xref><xref ref-type="fig" rid="F5836758">a</xref>, like in most <italic><tp:taxon-name><tp:taxon-name-part taxon-name-part-type="genus" reg="Austrosynapha">Austrosynapha</tp:taxon-name-part></tp:taxon-name></italic> and all <italic><tp:taxon-name><tp:taxon-name-part taxon-name-part-type="genus" reg="Synapha">Synapha</tp:taxon-name-part></tp:taxon-name></italic>, unlike in <italic><tp:taxon-name><tp:taxon-name-part taxon-name-part-type="genus" reg="Coelosia">Coelosia</tp:taxon-name-part></tp:taxon-name></italic>); 4) short and wide posterior fork (Fig. <xref ref-type="fig" rid="F5836753">6</xref><xref ref-type="fig" rid="F5836758">a</xref>, like in all <italic><tp:taxon-name><tp:taxon-name-part taxon-name-part-type="genus" reg="Coelosia">Coelosia</tp:taxon-name-part></tp:taxon-name></italic> and some <italic><tp:taxon-name><tp:taxon-name-part taxon-name-part-type="genus" reg="Austrosynapha">Austrosynapha</tp:taxon-name-part></tp:taxon-name></italic>, unlike in <italic><tp:taxon-name><tp:taxon-name-part taxon-name-part-type="genus" reg="Synapha">Synapha</tp:taxon-name-part></tp:taxon-name></italic> and some <italic><tp:taxon-name><tp:taxon-name-part taxon-name-part-type="genus" reg="Austrosynapha">Austrosynapha</tp:taxon-name-part></tp:taxon-name></italic>).</p></tp:treatment-sec><tp:treatment-sec sec-type="Etymology"><title>Etymology</title><p>The generic name is feminine gender and put together by the two genus names <italic><tp:taxon-name><tp:taxon-name-part taxon-name-part-type="genus" reg="Coelosia">Coelosia</tp:taxon-name-part></tp:taxon-name></italic> Winnertz, 1864 and <italic><tp:taxon-name><tp:taxon-name-part taxon-name-part-type="genus" reg="Synapha">Synapha</tp:taxon-name-part></tp:taxon-name></italic> Meigen, 1818, indicating the affinity to and intermediate position between those two genera.</p></tp:treatment-sec><tp:treatment-sec sec-type="Distribution"><title>Distribution</title><p>Records of the new genus display a circumpolar distribution pattern from Fennoscandia to Far East Russia in the Palaearctic Region and across Canada in the Nearctic Region (Fig. <xref ref-type="fig" rid="F5635054">2</xref>).</p></tp:treatment-sec><tp:treatment-sec><!--Section generated to contain objects referenced in tp:taxon-treatment.--><fig-group id="F5836615" position="float" orientation="portrait"><caption><p>Holotype of <italic><tp:taxon-name><tp:taxon-name-part taxon-name-part-type="genus" reg="Coelosynapha">Coelosynapha</tp:taxon-name-part> <tp:taxon-name-part taxon-name-part-type="species" reg="loici">loici</tp:taxon-name-part></tp:taxon-name></italic> sp. n.</p></caption><fig id="F5836620" position="float" orientation="portrait"><object-id xmlns:xlink="http://www.w3.org/1999/xlink" content-type="arpha" xlink:type="simple">E613947B-D4DF-59CB-98B4-263C5B2C6023</object-id><object-id xmlns:xlink="http://www.w3.org/1999/xlink" content-type="doi" xlink:type="simple">10.3897/BDJ.8.e54834.figure3a</object-id><label>Figure 3a.</label><caption><p>Habitus while still in 80% ethanol.</p></caption><graphic xmlns:xlink="http://www.w3.org/1999/xlink" xlink:href="bdj-08-e54834-g003_a.jpg" xlink:type="simple" position="float" orientation="portrait" id="oo_414237.jpg"><uri content-type="original_file" xlink:type="simple">https://binary.pensoft.net/fig/414237</uri></graphic></fig><fig id="F5836621" position="float" orientation="portrait"><object-id xmlns:xlink="http://www.w3.org/1999/xlink" content-type="arpha" xlink:type="simple">8034B6A7-0B6B-5B66-A2C0-3A3BC85850BA</object-id><object-id xmlns:xlink="http://www.w3.org/1999/xlink" content-type="doi" xlink:type="simple">10.3897/BDJ.8.e54834.figure3b</object-id><label>Figure 3b.</label><caption><p>Habitus after drying and pinning (glued to a micropin) by HMDS baths from ethanol.</p></caption><graphic xmlns:xlink="http://www.w3.org/1999/xlink" xlink:href="bdj-08-e54834-g003_b.jpg" xlink:type="simple" position="float" orientation="portrait" id="oo_414238.jpg"><uri content-type="original_file" xlink:type="simple">https://binary.pensoft.net/fig/414238</uri></graphic></fig></fig-group><fig id="F5836690" position="float" orientation="portrait"><object-id xmlns:xlink="http://www.w3.org/1999/xlink" content-type="arpha" xlink:type="simple">F253C54E-5670-51CB-9636-906CA649F1FC</object-id><object-id xmlns:xlink="http://www.w3.org/1999/xlink" content-type="doi" xlink:type="simple">10.3897/BDJ.8.e54834.figure5</object-id><label>Figure 5.</label><caption><p>Holotype of <italic><tp:taxon-name><tp:taxon-name-part taxon-name-part-type="genus" reg="Coelosynapha">Coelosynapha</tp:taxon-name-part> <tp:taxon-name-part taxon-name-part-type="species" reg="heberti">heberti</tp:taxon-name-part></tp:taxon-name></italic> sp. n., in 95% ethanol (CC-0, CBG Photography Group, Centre for Biodiversity Genomics).</p></caption><graphic xmlns:xlink="http://www.w3.org/1999/xlink" xlink:href="bdj-08-e54834-g005.jpg" position="float" id="oo_414242.jpg" orientation="portrait" xlink:type="simple"><uri content-type="original_file" xlink:type="simple">https://binary.pensoft.net/fig/414242</uri></graphic></fig><fig-group id="F5836654" position="float" orientation="portrait"><caption><p>Holotype of <italic><tp:taxon-name><tp:taxon-name-part taxon-name-part-type="genus" reg="Coelosynapha">Coelosynapha</tp:taxon-name-part> <tp:taxon-name-part taxon-name-part-type="species" reg="loici">loici</tp:taxon-name-part></tp:taxon-name></italic> sp. n.</p></caption><fig id="F5836659" position="float" orientation="portrait"><object-id xmlns:xlink="http://www.w3.org/1999/xlink" content-type="arpha" xlink:type="simple">B9D66A24-A4D8-54ED-8722-5132BBC4EA35</object-id><object-id xmlns:xlink="http://www.w3.org/1999/xlink" content-type="doi" xlink:type="simple">10.3897/BDJ.8.e54834.figure4a</object-id><label>Figure 4a.</label><caption><p>Thorax, lateral view.</p></caption><graphic xmlns:xlink="http://www.w3.org/1999/xlink" xlink:href="bdj-08-e54834-g004_a.jpg" xlink:type="simple" position="float" orientation="portrait" id="oo_414239.jpg"><uri content-type="original_file" xlink:type="simple">https://binary.pensoft.net/fig/414239</uri></graphic></fig><fig id="F5836660" position="float" orientation="portrait"><object-id xmlns:xlink="http://www.w3.org/1999/xlink" content-type="arpha" xlink:type="simple">1774316E-6F16-52CB-BA17-50FA1E15AE81</object-id><object-id xmlns:xlink="http://www.w3.org/1999/xlink" content-type="doi" xlink:type="simple">10.3897/BDJ.8.e54834.figure4b</object-id><label>Figure 4b.</label><caption><p>Head, frontal view.</p></caption><graphic xmlns:xlink="http://www.w3.org/1999/xlink" xlink:href="bdj-08-e54834-g004_b.jpg" xlink:type="simple" position="float" orientation="portrait" id="oo_414240.jpg"><uri content-type="original_file" xlink:type="simple">https://binary.pensoft.net/fig/414240</uri></graphic></fig><fig id="F5836661" position="float" orientation="portrait"><object-id xmlns:xlink="http://www.w3.org/1999/xlink" content-type="arpha" xlink:type="simple">3A99B9E6-9588-5083-9E60-9420DBD16689</object-id><object-id xmlns:xlink="http://www.w3.org/1999/xlink" content-type="doi" xlink:type="simple">10.3897/BDJ.8.e54834.figure4c</object-id><label>Figure 4c.</label><caption><p>Head and thorax, dorsal view.</p></caption><graphic xmlns:xlink="http://www.w3.org/1999/xlink" xlink:href="bdj-08-e54834-g004_c.jpg" xlink:type="simple" position="float" orientation="portrait" id="oo_414241.jpg"><uri content-type="original_file" xlink:type="simple">https://binary.pensoft.net/fig/414241</uri></graphic></fig></fig-group><fig id="F5836660" position="float" orientation="portrait"><object-id xmlns:xlink="http://www.w3.org/1999/xlink" content-type="arpha" xlink:type="simple">1774316E-6F16-52CB-BA17-50FA1E15AE81</object-id><object-id xmlns:xlink="http://www.w3.org/1999/xlink" content-type="doi" xlink:type="simple">10.3897/BDJ.8.e54834.figure4b</object-id><label>Figure 4b.</label><caption><p>Head, frontal view.</p></caption><graphic xmlns:xlink="http://www.w3.org/1999/xlink" xlink:href="bdj-08-e54834-g004_b.jpg" xlink:type="simple" position="float" orientation="portrait" id="oo_414240.jpg"><uri content-type="original_file" xlink:type="simple">https://binary.pensoft.net/fig/414240</uri></graphic></fig><fig id="F5836661" position="float" orientation="portrait"><object-id xmlns:xlink="http://www.w3.org/1999/xlink" content-type="arpha" xlink:type="simple">3A99B9E6-9588-5083-9E60-9420DBD16689</object-id><object-id xmlns:xlink="http://www.w3.org/1999/xlink" content-type="doi" xlink:type="simple">10.3897/BDJ.8.e54834.figure4c</object-id><label>Figure 4c.</label><caption><p>Head and thorax, dorsal view.</p></caption><graphic xmlns:xlink="http://www.w3.org/1999/xlink" xlink:href="bdj-08-e54834-g004_c.jpg" xlink:type="simple" position="float" orientation="portrait" id="oo_414241.jpg"><uri content-type="original_file" xlink:type="simple">https://binary.pensoft.net/fig/414241</uri></graphic></fig><fig id="F5836659" position="float" orientation="portrait"><object-id xmlns:xlink="http://www.w3.org/1999/xlink" content-type="arpha" xlink:type="simple">B9D66A24-A4D8-54ED-8722-5132BBC4EA35</object-id><object-id xmlns:xlink="http://www.w3.org/1999/xlink" content-type="doi" xlink:type="simple">10.3897/BDJ.8.e54834.figure4a</object-id><label>Figure 4a.</label><caption><p>Thorax, lateral view.</p></caption><graphic xmlns:xlink="http://www.w3.org/1999/xlink" xlink:href="bdj-08-e54834-g004_a.jpg" xlink:type="simple" position="float" orientation="portrait" id="oo_414239.jpg"><uri content-type="original_file" xlink:type="simple">https://binary.pensoft.net/fig/414239</uri></graphic></fig><fig-group id="F5836753" position="float" orientation="portrait"><caption><p>Variation in wing venation of males of <italic><tp:taxon-name><tp:taxon-name-part taxon-name-part-type="genus" reg="Coelosynapha">Coelosynapha</tp:taxon-name-part> <tp:taxon-name-part taxon-name-part-type="species" reg="loici">loici</tp:taxon-name-part></tp:taxon-name></italic> sp. n. Note the substantial variation in the radial sector ranging from <bold>R<sub>2</sub></bold> and <bold>R<sub>3</sub></bold> being absent to separated to a variable degree of fusion into <bold>R<sub>2+3</sub></bold>. Variation in these characters are also apparent between left and right side in some specimens. Abbreviations: <bold>A</bold> = anal veins (numbered); <bold>CuA</bold> = anterior branch of cubital vein; <bold>CuP</bold> = posterior branch of cubital vein; <bold>h</bold> = humeral vein; <bold>iCu</bold> = intercubital fold (not a vein); <bold>M</bold> = medial veins (numbered); <bold>R</bold> = radial veins (numbered); <bold>r–m</bold> = radial–medial crossvein; <bold>Rs</bold> = radial sector; <bold>sc</bold> = subcostal vein; <bold>tb</bold> = basal transversal.</p></caption><fig id="F5836758" position="float" orientation="portrait"><object-id xmlns:xlink="http://www.w3.org/1999/xlink" content-type="arpha" xlink:type="simple">93178520-00EB-5956-8A62-64CE94A7497D</object-id><object-id xmlns:xlink="http://www.w3.org/1999/xlink" content-type="doi" xlink:type="simple">10.3897/BDJ.8.e54834.figure6a</object-id><label>Figure 6a.</label><caption><p>Paratype, male 1, whole wing</p></caption><graphic xmlns:xlink="http://www.w3.org/1999/xlink" xlink:href="bdj-08-e54834-g006_a.jpg" xlink:type="simple" position="float" orientation="portrait" id="oo_434244.jpg"><uri content-type="original_file" xlink:type="simple">https://binary.pensoft.net/fig/434244</uri></graphic></fig><fig id="F5836759" position="float" orientation="portrait"><object-id xmlns:xlink="http://www.w3.org/1999/xlink" content-type="arpha" xlink:type="simple">394DC994-EDBA-533F-B244-D2C258807491</object-id><object-id xmlns:xlink="http://www.w3.org/1999/xlink" content-type="doi" xlink:type="simple">10.3897/BDJ.8.e54834.figure6b</object-id><label>Figure 6b.</label><caption><p>Paratype, male 1, details of radial sector.</p></caption><graphic xmlns:xlink="http://www.w3.org/1999/xlink" xlink:href="bdj-08-e54834-g006_b.jpg" xlink:type="simple" position="float" orientation="portrait" id="oo_414274.jpg"><uri content-type="original_file" xlink:type="simple">https://binary.pensoft.net/fig/414274</uri></graphic></fig><fig id="F5836760" position="float" orientation="portrait"><object-id xmlns:xlink="http://www.w3.org/1999/xlink" content-type="arpha" xlink:type="simple">93739323-38F2-5C82-A1A7-EBB56F63DA80</object-id><object-id xmlns:xlink="http://www.w3.org/1999/xlink" content-type="doi" xlink:type="simple">10.3897/BDJ.8.e54834.figure6c</object-id><label>Figure 6c.</label><caption><p>Paratype, male 2, whole wing</p></caption><graphic xmlns:xlink="http://www.w3.org/1999/xlink" xlink:href="bdj-08-e54834-g006_c.jpg" xlink:type="simple" position="float" orientation="portrait" id="oo_414257.jpg"><uri content-type="original_file" xlink:type="simple">https://binary.pensoft.net/fig/414257</uri></graphic></fig><fig id="F5836761" position="float" orientation="portrait"><object-id xmlns:xlink="http://www.w3.org/1999/xlink" content-type="arpha" xlink:type="simple">61EF248B-62FA-5686-ADCB-DF6B7891C6DA</object-id><object-id xmlns:xlink="http://www.w3.org/1999/xlink" content-type="doi" xlink:type="simple">10.3897/BDJ.8.e54834.figure6d</object-id><label>Figure 6d.</label><caption><p>Paratype, male 2, details of radial sector.</p></caption><graphic xmlns:xlink="http://www.w3.org/1999/xlink" xlink:href="bdj-08-e54834-g006_d.jpg" xlink:type="simple" position="float" orientation="portrait" id="oo_414275.jpg"><uri content-type="original_file" xlink:type="simple">https://binary.pensoft.net/fig/414275</uri></graphic></fig><fig id="F5836762" position="float" orientation="portrait"><object-id xmlns:xlink="http://www.w3.org/1999/xlink" content-type="arpha" xlink:type="simple">A1D75EC7-191F-5DDE-872F-6A937824DCFB</object-id><object-id xmlns:xlink="http://www.w3.org/1999/xlink" content-type="doi" xlink:type="simple">10.3897/BDJ.8.e54834.figure6e</object-id><label>Figure 6e.</label><caption><p>Paratype, male 3, whole wing</p></caption><graphic xmlns:xlink="http://www.w3.org/1999/xlink" xlink:href="bdj-08-e54834-g006_e.jpg" xlink:type="simple" position="float" orientation="portrait" id="oo_414255.jpg"><uri content-type="original_file" xlink:type="simple">https://binary.pensoft.net/fig/414255</uri></graphic></fig><fig id="F5836763" position="float" orientation="portrait"><object-id xmlns:xlink="http://www.w3.org/1999/xlink" content-type="arpha" xlink:type="simple">9FF66CD0-448E-5AF8-A8F8-46E5BBB676E1</object-id><object-id xmlns:xlink="http://www.w3.org/1999/xlink" content-type="doi" xlink:type="simple">10.3897/BDJ.8.e54834.figure6f</object-id><label>Figure 6f.</label><caption><p>Paratype, male 3, details of radial sector.</p></caption><graphic xmlns:xlink="http://www.w3.org/1999/xlink" xlink:href="bdj-08-e54834-g006_f.jpg" xlink:type="simple" position="float" orientation="portrait" id="oo_414276.jpg"><uri content-type="original_file" xlink:type="simple">https://binary.pensoft.net/fig/414276</uri></graphic></fig></fig-group><fig-group id="F5836777" position="float" orientation="portrait"><caption><p>Variation in wing venation of <italic><tp:taxon-name><tp:taxon-name-part taxon-name-part-type="genus" reg="Coelosynapha">Coelosynapha</tp:taxon-name-part> <tp:taxon-name-part taxon-name-part-type="species" reg="heberti">heberti</tp:taxon-name-part></tp:taxon-name></italic> sp. n. Note the substantial variation in the radial sector ranging from <bold>R<sub>2+3</sub></bold> being absent or present. Note also the appearance of <bold>sc–r</bold> in one female wing, while all the others are lacking this crossvein. The most prominent difference in the wings of the two species appears to be the relatively longer posterior fork with basally less curved <bold>M<sub>4</sub></bold> in <italic><tp:taxon-name><tp:taxon-name-part taxon-name-part-type="genus" reg="Coelosynapha">Coelosynapha</tp:taxon-name-part> <tp:taxon-name-part taxon-name-part-type="species" reg="heberti">heberti</tp:taxon-name-part></tp:taxon-name></italic> sp. n. Abbreviations: <bold>R</bold> = radial veins (numbered); <bold>sc–r</bold> = subcostal–radial crossvein.</p></caption><fig id="F5836797" position="float" orientation="portrait"><object-id xmlns:xlink="http://www.w3.org/1999/xlink" content-type="arpha" xlink:type="simple">F88BD06B-E9BF-5964-9FC7-7DFE876BFF93</object-id><object-id xmlns:xlink="http://www.w3.org/1999/xlink" content-type="doi" xlink:type="simple">10.3897/BDJ.8.e54834.figure7a</object-id><label>Figure 7a.</label><caption><p>Holotype, male, whole wing.</p></caption><graphic xmlns:xlink="http://www.w3.org/1999/xlink" xlink:href="bdj-08-e54834-g007_a.jpg" xlink:type="simple" position="float" orientation="portrait" id="oo_414267.jpg"><uri content-type="original_file" xlink:type="simple">https://binary.pensoft.net/fig/414267</uri></graphic></fig><fig id="F5836798" position="float" orientation="portrait"><object-id xmlns:xlink="http://www.w3.org/1999/xlink" content-type="arpha" xlink:type="simple">5F08E9B1-02D8-5A10-AB0D-A68B3BA88CC2</object-id><object-id xmlns:xlink="http://www.w3.org/1999/xlink" content-type="doi" xlink:type="simple">10.3897/BDJ.8.e54834.figure7b</object-id><label>Figure 7b.</label><caption><p>Holotype, male, details of radial sector.</p></caption><graphic xmlns:xlink="http://www.w3.org/1999/xlink" xlink:href="bdj-08-e54834-g007_b.jpg" xlink:type="simple" position="float" orientation="portrait" id="oo_414268.jpg"><uri content-type="original_file" xlink:type="simple">https://binary.pensoft.net/fig/414268</uri></graphic></fig><fig id="F5836799" position="float" orientation="portrait"><object-id xmlns:xlink="http://www.w3.org/1999/xlink" content-type="arpha" xlink:type="simple">4AABAE29-9E2F-5115-932A-31F18F805DAB</object-id><object-id xmlns:xlink="http://www.w3.org/1999/xlink" content-type="doi" xlink:type="simple">10.3897/BDJ.8.e54834.figure7c</object-id><label>Figure 7c.</label><caption><p>Paratype, female, whole wing.</p></caption><graphic xmlns:xlink="http://www.w3.org/1999/xlink" xlink:href="bdj-08-e54834-g007_c.jpg" xlink:type="simple" position="float" orientation="portrait" id="oo_414269.jpg"><uri content-type="original_file" xlink:type="simple">https://binary.pensoft.net/fig/414269</uri></graphic></fig><fig id="F5836800" position="float" orientation="portrait"><object-id xmlns:xlink="http://www.w3.org/1999/xlink" content-type="arpha" xlink:type="simple">7895B56B-5E5E-516F-9D9D-74FAEEEAE788</object-id><object-id xmlns:xlink="http://www.w3.org/1999/xlink" content-type="doi" xlink:type="simple">10.3897/BDJ.8.e54834.figure7d</object-id><label>Figure 7d.</label><caption><p>Paratype, female, details of radial sector.</p></caption><graphic xmlns:xlink="http://www.w3.org/1999/xlink" xlink:href="bdj-08-e54834-g007_d.jpg" xlink:type="simple" position="float" orientation="portrait" id="oo_414270.jpg"><uri content-type="original_file" xlink:type="simple">https://binary.pensoft.net/fig/414270</uri></graphic></fig></fig-group><fig id="F5836758" position="float" orientation="portrait"><object-id xmlns:xlink="http://www.w3.org/1999/xlink" content-type="arpha" xlink:type="simple">93178520-00EB-5956-8A62-64CE94A7497D</object-id><object-id xmlns:xlink="http://www.w3.org/1999/xlink" content-type="doi" xlink:type="simple">10.3897/BDJ.8.e54834.figure6a</object-id><label>Figure 6a.</label><caption><p>Paratype, male 1, whole wing</p></caption><graphic xmlns:xlink="http://www.w3.org/1999/xlink" xlink:href="bdj-08-e54834-g006_a.jpg" xlink:type="simple" position="float" orientation="portrait" id="oo_434244.jpg"><uri content-type="original_file" xlink:type="simple">https://binary.pensoft.net/fig/434244</uri></graphic></fig><fig id="F5836800" position="float" orientation="portrait"><object-id xmlns:xlink="http://www.w3.org/1999/xlink" content-type="arpha" xlink:type="simple">7895B56B-5E5E-516F-9D9D-74FAEEEAE788</object-id><object-id xmlns:xlink="http://www.w3.org/1999/xlink" content-type="doi" xlink:type="simple">10.3897/BDJ.8.e54834.figure7d</object-id><label>Figure 7d.</label><caption><p>Paratype, female, details of radial sector.</p></caption><graphic xmlns:xlink="http://www.w3.org/1999/xlink" xlink:href="bdj-08-e54834-g007_d.jpg" xlink:type="simple" position="float" orientation="portrait" id="oo_414270.jpg"><uri content-type="original_file" xlink:type="simple">https://binary.pensoft.net/fig/414270</uri></graphic></fig><fig id="F5836761" position="float" orientation="portrait"><object-id xmlns:xlink="http://www.w3.org/1999/xlink" content-type="arpha" xlink:type="simple">61EF248B-62FA-5686-ADCB-DF6B7891C6DA</object-id><object-id xmlns:xlink="http://www.w3.org/1999/xlink" content-type="doi" xlink:type="simple">10.3897/BDJ.8.e54834.figure6d</object-id><label>Figure 6d.</label><caption><p>Paratype, male 2, details of radial sector.</p></caption><graphic xmlns:xlink="http://www.w3.org/1999/xlink" xlink:href="bdj-08-e54834-g006_d.jpg" xlink:type="simple" position="float" orientation="portrait" id="oo_414275.jpg"><uri content-type="original_file" xlink:type="simple">https://binary.pensoft.net/fig/414275</uri></graphic></fig><fig id="F5836759" position="float" orientation="portrait"><object-id xmlns:xlink="http://www.w3.org/1999/xlink" content-type="arpha" xlink:type="simple">394DC994-EDBA-533F-B244-D2C258807491</object-id><object-id xmlns:xlink="http://www.w3.org/1999/xlink" content-type="doi" xlink:type="simple">10.3897/BDJ.8.e54834.figure6b</object-id><label>Figure 6b.</label><caption><p>Paratype, male 1, details of radial sector.</p></caption><graphic xmlns:xlink="http://www.w3.org/1999/xlink" xlink:href="bdj-08-e54834-g006_b.jpg" xlink:type="simple" position="float" orientation="portrait" id="oo_414274.jpg"><uri content-type="original_file" xlink:type="simple">https://binary.pensoft.net/fig/414274</uri></graphic></fig><fig id="F5836798" position="float" orientation="portrait"><object-id xmlns:xlink="http://www.w3.org/1999/xlink" content-type="arpha" xlink:type="simple">5F08E9B1-02D8-5A10-AB0D-A68B3BA88CC2</object-id><object-id xmlns:xlink="http://www.w3.org/1999/xlink" content-type="doi" xlink:type="simple">10.3897/BDJ.8.e54834.figure7b</object-id><label>Figure 7b.</label><caption><p>Holotype, male, details of radial sector.</p></caption><graphic xmlns:xlink="http://www.w3.org/1999/xlink" xlink:href="bdj-08-e54834-g007_b.jpg" xlink:type="simple" position="float" orientation="portrait" id="oo_414268.jpg"><uri content-type="original_file" xlink:type="simple">https://binary.pensoft.net/fig/414268</uri></graphic></fig><fig id="F5836698" position="float" orientation="portrait"><object-id xmlns:xlink="http://www.w3.org/1999/xlink" content-type="arpha" xlink:type="simple">724FE6EC-46FF-5A97-92C3-D2C453D015F5</object-id><object-id xmlns:xlink="http://www.w3.org/1999/xlink" content-type="doi" xlink:type="simple">10.3897/BDJ.8.e54834.figure8</object-id><label>Figure 8.</label><caption><p>Terminalia of female paratype of <italic><tp:taxon-name><tp:taxon-name-part taxon-name-part-type="genus" reg="Coelosynapha">Coelosynapha</tp:taxon-name-part> <tp:taxon-name-part taxon-name-part-type="species" reg="heberti">heberti</tp:taxon-name-part></tp:taxon-name></italic> sp. n. (A = dorsal view. B = lateral view). Abbreviations: <bold>C1</bold> = cercus 1; <bold>C2</bold> = cercus 2; <bold>G8</bold> = gonocoxite 8; <bold>HP/S10</bold> = hypoproct and sternite 10; <bold>S9</bold> = sternite 9; <bold>T8</bold> = tergite 8; <bold>T9</bold> = tergite 9.</p></caption><graphic xmlns:xlink="http://www.w3.org/1999/xlink" xlink:href="bdj-08-e54834-g008.jpg" position="float" id="oo_414243.jpg" orientation="portrait" xlink:type="simple"><uri content-type="original_file" xlink:type="simple">https://binary.pensoft.net/fig/414243</uri></graphic></fig><fig-group id="F5836907" position="float" orientation="portrait"><caption><p>Male terminalia of <italic><tp:taxon-name><tp:taxon-name-part taxon-name-part-type="genus" reg="Coelosynapha">Coelosynapha</tp:taxon-name-part> <tp:taxon-name-part taxon-name-part-type="species" reg="loici">loici</tp:taxon-name-part></tp:taxon-name></italic> sp. n.</p></caption><fig id="F5836912" position="float" orientation="portrait"><object-id xmlns:xlink="http://www.w3.org/1999/xlink" content-type="arpha" xlink:type="simple">844A746B-E696-5129-BB87-3626F166715D</object-id><object-id xmlns:xlink="http://www.w3.org/1999/xlink" content-type="doi" xlink:type="simple">10.3897/BDJ.8.e54834.figure9a</object-id><label>Figure 9a.</label><caption><p>Stacked image, lateral view.</p></caption><graphic xmlns:xlink="http://www.w3.org/1999/xlink" xlink:href="bdj-08-e54834-g009_a.jpg" xlink:type="simple" position="float" orientation="portrait" id="oo_414293.jpg"><uri content-type="original_file" xlink:type="simple">https://binary.pensoft.net/fig/414293</uri></graphic></fig><fig id="F5836913" position="float" orientation="portrait"><object-id xmlns:xlink="http://www.w3.org/1999/xlink" content-type="arpha" xlink:type="simple">505E31AA-268D-5A6C-9313-029B17E5AA5D</object-id><object-id xmlns:xlink="http://www.w3.org/1999/xlink" content-type="doi" xlink:type="simple">10.3897/BDJ.8.e54834.figure9b</object-id><label>Figure 9b.</label><caption><p>Stacked image, caudal view.</p></caption><graphic xmlns:xlink="http://www.w3.org/1999/xlink" xlink:href="bdj-08-e54834-g009_b.jpg" xlink:type="simple" position="float" orientation="portrait" id="oo_414291.jpg"><uri content-type="original_file" xlink:type="simple">https://binary.pensoft.net/fig/414291</uri></graphic></fig><fig id="F5836914" position="float" orientation="portrait"><object-id xmlns:xlink="http://www.w3.org/1999/xlink" content-type="arpha" xlink:type="simple">471F5858-1AA4-5F2B-8EF6-C3831BABA759</object-id><object-id xmlns:xlink="http://www.w3.org/1999/xlink" content-type="doi" xlink:type="simple">10.3897/BDJ.8.e54834.figure9c</object-id><label>Figure 9c.</label><caption><p>Stacked image, dorsal view.</p></caption><graphic xmlns:xlink="http://www.w3.org/1999/xlink" xlink:href="bdj-08-e54834-g009_c.jpg" xlink:type="simple" position="float" orientation="portrait" id="oo_414294.jpg"><uri content-type="original_file" xlink:type="simple">https://binary.pensoft.net/fig/414294</uri></graphic></fig></fig-group><fig-group id="F5836886" position="float" orientation="portrait"><caption><p>Illustrations of male terminalia of <italic><tp:taxon-name><tp:taxon-name-part taxon-name-part-type="genus" reg="Coelosynapha">Coelosynapha</tp:taxon-name-part> <tp:taxon-name-part taxon-name-part-type="species" reg="loici">loici</tp:taxon-name-part></tp:taxon-name></italic> sp. n.</p></caption><fig id="F5836891" position="float" orientation="portrait"><object-id xmlns:xlink="http://www.w3.org/1999/xlink" content-type="arpha" xlink:type="simple">BEAF5A75-5777-5142-9A5B-7006E475823B</object-id><object-id xmlns:xlink="http://www.w3.org/1999/xlink" content-type="doi" xlink:type="simple">10.3897/BDJ.8.e54834.figure10a</object-id><label>Figure 10a.</label><caption><p>Terminalia, ventral view.</p></caption><graphic xmlns:xlink="http://www.w3.org/1999/xlink" xlink:href="bdj-08-e54834-g010_a.jpg" xlink:type="simple" position="float" orientation="portrait" id="oo_414287.jpg"><uri content-type="original_file" xlink:type="simple">https://binary.pensoft.net/fig/414287</uri></graphic></fig><fig id="F5836892" position="float" orientation="portrait"><object-id xmlns:xlink="http://www.w3.org/1999/xlink" content-type="arpha" xlink:type="simple">D5AE4145-6E3E-5DF8-B582-AFC137BDDD3A</object-id><object-id xmlns:xlink="http://www.w3.org/1999/xlink" content-type="doi" xlink:type="simple">10.3897/BDJ.8.e54834.figure10b</object-id><label>Figure 10b.</label><caption><p>Gonostylus, internal view.</p></caption><graphic xmlns:xlink="http://www.w3.org/1999/xlink" xlink:href="bdj-08-e54834-g010_b.jpg" xlink:type="simple" position="float" orientation="portrait" id="oo_414288.jpg"><uri content-type="original_file" xlink:type="simple">https://binary.pensoft.net/fig/414288</uri></graphic></fig><fig id="F5836893" position="float" orientation="portrait"><object-id xmlns:xlink="http://www.w3.org/1999/xlink" content-type="arpha" xlink:type="simple">C81499E6-CEED-5B02-A430-8A07ECB9CE14</object-id><object-id xmlns:xlink="http://www.w3.org/1999/xlink" content-type="doi" xlink:type="simple">10.3897/BDJ.8.e54834.figure10c</object-id><label>Figure 10c.</label><caption><p>Tergite 9, dorsal view.</p></caption><graphic xmlns:xlink="http://www.w3.org/1999/xlink" xlink:href="bdj-08-e54834-g010_c.jpg" xlink:type="simple" position="float" orientation="portrait" id="oo_414289.jpg"><uri content-type="original_file" xlink:type="simple">https://binary.pensoft.net/fig/414289</uri></graphic></fig></fig-group><fig id="F5836912" position="float" orientation="portrait"><object-id xmlns:xlink="http://www.w3.org/1999/xlink" content-type="arpha" xlink:type="simple">844A746B-E696-5129-BB87-3626F166715D</object-id><object-id xmlns:xlink="http://www.w3.org/1999/xlink" content-type="doi" xlink:type="simple">10.3897/BDJ.8.e54834.figure9a</object-id><label>Figure 9a.</label><caption><p>Stacked image, lateral view.</p></caption><graphic xmlns:xlink="http://www.w3.org/1999/xlink" xlink:href="bdj-08-e54834-g009_a.jpg" xlink:type="simple" position="float" orientation="portrait" id="oo_414293.jpg"><uri content-type="original_file" xlink:type="simple">https://binary.pensoft.net/fig/414293</uri></graphic></fig><fig id="F5836891" position="float" orientation="portrait"><object-id xmlns:xlink="http://www.w3.org/1999/xlink" content-type="arpha" xlink:type="simple">BEAF5A75-5777-5142-9A5B-7006E475823B</object-id><object-id xmlns:xlink="http://www.w3.org/1999/xlink" content-type="doi" xlink:type="simple">10.3897/BDJ.8.e54834.figure10a</object-id><label>Figure 10a.</label><caption><p>Terminalia, ventral view.</p></caption><graphic xmlns:xlink="http://www.w3.org/1999/xlink" xlink:href="bdj-08-e54834-g010_a.jpg" xlink:type="simple" position="float" orientation="portrait" id="oo_414287.jpg"><uri content-type="original_file" xlink:type="simple">https://binary.pensoft.net/fig/414287</uri></graphic></fig><fig id="F5836892" position="float" orientation="portrait"><object-id xmlns:xlink="http://www.w3.org/1999/xlink" content-type="arpha" xlink:type="simple">D5AE4145-6E3E-5DF8-B582-AFC137BDDD3A</object-id><object-id xmlns:xlink="http://www.w3.org/1999/xlink" content-type="doi" xlink:type="simple">10.3897/BDJ.8.e54834.figure10b</object-id><label>Figure 10b.</label><caption><p>Gonostylus, internal view.</p></caption><graphic xmlns:xlink="http://www.w3.org/1999/xlink" xlink:href="bdj-08-e54834-g010_b.jpg" xlink:type="simple" position="float" orientation="portrait" id="oo_414288.jpg"><uri content-type="original_file" xlink:type="simple">https://binary.pensoft.net/fig/414288</uri></graphic></fig><fig id="F5836913" position="float" orientation="portrait"><object-id xmlns:xlink="http://www.w3.org/1999/xlink" content-type="arpha" xlink:type="simple">505E31AA-268D-5A6C-9313-029B17E5AA5D</object-id><object-id xmlns:xlink="http://www.w3.org/1999/xlink" content-type="doi" xlink:type="simple">10.3897/BDJ.8.e54834.figure9b</object-id><label>Figure 9b.</label><caption><p>Stacked image, caudal view.</p></caption><graphic xmlns:xlink="http://www.w3.org/1999/xlink" xlink:href="bdj-08-e54834-g009_b.jpg" xlink:type="simple" position="float" orientation="portrait" id="oo_414291.jpg"><uri content-type="original_file" xlink:type="simple">https://binary.pensoft.net/fig/414291</uri></graphic></fig><fig id="F5635054" position="float" orientation="portrait"><object-id xmlns:xlink="http://www.w3.org/1999/xlink" content-type="arpha" xlink:type="simple">AAA305AA-C677-52F9-88B6-A957CB7B5083</object-id><object-id xmlns:xlink="http://www.w3.org/1999/xlink" content-type="doi" xlink:type="simple">10.3897/BDJ.8.e54834.figure2</object-id><label>Figure 2.</label><caption><p>The circumpolar distribution of <italic><tp:taxon-name><tp:taxon-name-part taxon-name-part-type="genus" reg="Coelosynapha">Coelosynapha</tp:taxon-name-part></tp:taxon-name></italic> gen. n. visualised on Google Earth. Green plots across the Palaearctic region display records of <italic><tp:taxon-name><tp:taxon-name-part taxon-name-part-type="genus" reg="Coelosynapha">Coelosynapha</tp:taxon-name-part> <tp:taxon-name-part taxon-name-part-type="species" reg="loici">loici</tp:taxon-name-part></tp:taxon-name></italic> sp. n., yellow plots across the Nearctic region display records of <italic><tp:taxon-name><tp:taxon-name-part taxon-name-part-type="genus" reg="Coelosynapha">Coelosynapha</tp:taxon-name-part> <tp:taxon-name-part taxon-name-part-type="species" reg="heberti">heberti</tp:taxon-name-part></tp:taxon-name></italic> sp. n.</p></caption><graphic xmlns:xlink="http://www.w3.org/1999/xlink" xlink:href="bdj-08-e54834-g002.jpg" position="float" id="oo_410668.jpg" orientation="portrait" xlink:type="simple"><uri content-type="original_file" xlink:type="simple">https://binary.pensoft.net/fig/410668</uri></graphic></fig></tp:treatment-sec></tp:taxon-treatment>
