# Supplementary material for: Coelosynapha, a new genus of the subfamily Gnoristinae (Diptera: Mycetophilidae) with a circumpolar, Holarctic distribution
Source: Biodivers Data J. 2020 Sep 10;8:e54834. doi: 10.3897/BDJ.8.e54834 (PMC7498476; doi:10.3897/BDJ.8.e54834)
Supplement: XML Treatment for Coelosynapha heberti [file BDJ.8.e54834-treatment3.xml]

<!DOCTYPE tp:taxon-treatment
  PUBLIC "-//TaxonX//DTD Taxonomic Treatment Publishing DTD v0 20100105//EN" "tax-treatment-NSO.dtd">
<tp:taxon-treatment xmlns:tp="http://www.plazi.org/taxpub"><tp:treatment-meta><mixed-citation publication-type="journal"><person-group><name><surname>Kjærandsen</surname><given-names>Jostein</given-names></name><name><surname>Polevoi</surname><given-names>Alexei</given-names></name><name><surname>Salmela</surname><given-names>Jukka</given-names></name></person-group><article-title><italic><tp:taxon-name><tp:taxon-name-part taxon-name-part-type="genus" reg="Coelosynapha">Coelosynapha</tp:taxon-name-part></tp:taxon-name></italic>, a new genus of the subfamily <tp:taxon-name><tp:taxon-name-part taxon-name-part-type="subfamily">Gnoristinae</tp:taxon-name-part></tp:taxon-name> (<tp:taxon-name><tp:taxon-name-part taxon-name-part-type="order">Diptera</tp:taxon-name-part></tp:taxon-name>: <tp:taxon-name><tp:taxon-name-part taxon-name-part-type="family">Mycetophilidae</tp:taxon-name-part></tp:taxon-name>) with a circumpolar, Holarctic distribution</article-title><source>Biodivers Data J</source><day>10</day><month>9</month><year>2020</year><volume>8</volume><pub-id pub-id-type="doi">10.3897/BDJ.8.e54834</pub-id></mixed-citation></tp:treatment-meta><tp:nomenclature><tp:taxon-name><object-id xmlns:xlink="http://www.w3.org/1999/xlink" content-type="arpha" xlink:type="simple">CE03FDDF-4C7D-54C0-A896-5CD9ED45DA8F</object-id><tp:taxon-name-part taxon-name-part-type="genus">Coelosynapha</tp:taxon-name-part> <tp:taxon-name-part taxon-name-part-type="species">heberti</tp:taxon-name-part><object-id xmlns:xlink="http://www.w3.org/1999/xlink" xlink:type="simple" object-id-type="Barcode of Life">ACI5160</object-id><object-id xmlns:xlink="http://www.w3.org/1999/xlink" content-type="zoobank" xlink:type="simple" object-id-type="ZooBank">090406C0-6C4D-4CF9-8A25-5CDB1FF07186</object-id></tp:taxon-name><tp:taxon-authority>Kjaerandsen, Polevoi &amp; Salmela, 2020</tp:taxon-authority><tp:taxon-status xmlns:xlink="http://www.w3.org/1999/xlink" xlink:type="simple">sp. n.</tp:taxon-status></tp:nomenclature><tp:treatment-sec sec-type="materials"><title>Materials</title><list list-type="alpha-lower" list-content="occurrences"><list-item><p><bold>Type status:</bold> <named-content xmlns:xlink="http://www.w3.org/1999/xlink" content-type="dwc:typeStatus" xlink:type="simple">Holotype</named-content>. <bold>Occurrence:</bold> catalogNumber: <named-content xmlns:xlink="http://www.w3.org/1999/xlink" content-type="dwc:catalogNumber" xlink:type="simple">BIOUG10047-B08</named-content>; recordNumber: <named-content xmlns:xlink="http://www.w3.org/1999/xlink" content-type="dwc:recordNumber" xlink:type="simple">GMP#01494</named-content>; recordedBy: <named-content xmlns:xlink="http://www.w3.org/1999/xlink" content-type="dwc:recordedBy" xlink:type="simple">Cavan Harpur</named-content>; individualCount: <named-content xmlns:xlink="http://www.w3.org/1999/xlink" content-type="dwc:individualCount" xlink:type="simple">1</named-content>; sex: <named-content xmlns:xlink="http://www.w3.org/1999/xlink" content-type="dwc:sex" xlink:type="simple">male</named-content>; lifeStage: <named-content xmlns:xlink="http://www.w3.org/1999/xlink" content-type="dwc:lifeStage" xlink:type="simple">imago</named-content>; preparations: <named-content xmlns:xlink="http://www.w3.org/1999/xlink" content-type="dwc:preparations" xlink:type="simple">Pinned, whole specimen in glycerine vial, terminalia detached, cleared and stored in separate glycerine vial</named-content>; associatedMedia: <named-content xmlns:xlink="http://www.w3.org/1999/xlink" content-type="dwc:associatedMedia" xlink:type="simple">http://www.boldsystems.org/index.php/MAS_DataRetrieval_OpenSpecimen?selectedrecordid=4186616</named-content>; occurrenceID: <named-content xmlns:xlink="http://www.w3.org/1999/xlink" content-type="dwc:occurrenceID" xlink:type="simple">urn:uuid:bf70f2b5-796a-420c-b4a9-9861e66ebab9</named-content>; <bold>Location:</bold> country: <named-content xmlns:xlink="http://www.w3.org/1999/xlink" content-type="dwc:country" xlink:type="simple">Canada</named-content>; stateProvince: <named-content xmlns:xlink="http://www.w3.org/1999/xlink" content-type="dwc:stateProvince" xlink:type="simple">Ontario</named-content>; locality: <named-content xmlns:xlink="http://www.w3.org/1999/xlink" content-type="dwc:locality" xlink:type="simple">Pukaskwa National Park,near Park Office</named-content>; decimalLatitude: <named-content xmlns:xlink="http://www.w3.org/1999/xlink" content-type="dwc:decimalLatitude" xlink:type="simple">48.601</named-content>; decimalLongitude: <named-content xmlns:xlink="http://www.w3.org/1999/xlink" content-type="dwc:decimalLongitude" xlink:type="simple">-86.2893</named-content>; geodeticDatum: <named-content xmlns:xlink="http://www.w3.org/1999/xlink" content-type="dwc:geodeticDatum" xlink:type="simple">WGS84</named-content>; <bold>Identification:</bold> identifiedBy: <named-content xmlns:xlink="http://www.w3.org/1999/xlink" content-type="dwc:identifiedBy" xlink:type="simple">Jostein Kjaerandsen</named-content>; dateIdentified: <named-content xmlns:xlink="http://www.w3.org/1999/xlink" content-type="dwc:dateIdentified" xlink:type="simple">Feb-28-2020</named-content>; <bold>Event:</bold> eventDate: <named-content xmlns:xlink="http://www.w3.org/1999/xlink" content-type="dwc:eventDate" xlink:type="simple">Jun 24–Jul 8 2013</named-content>; <bold>Record Level:</bold> institutionCode: <named-content xmlns:xlink="http://www.w3.org/1999/xlink" content-type="dwc:institutionCode" xlink:type="simple">CBG</named-content>; collectionCode: <named-content xmlns:xlink="http://www.w3.org/1999/xlink" content-type="dwc:collectionCode" xlink:type="simple">BIOUG</named-content>; ownerInstitutionCode: <named-content xmlns:xlink="http://www.w3.org/1999/xlink" content-type="dwc:ownerInstitutionCode" xlink:type="simple">Centre for Biodiversity Genomics</named-content>; basisOfRecord: <named-content xmlns:xlink="http://www.w3.org/1999/xlink" content-type="dwc:basisOfRecord" xlink:type="simple">PreservedSpecimen</named-content></p></list-item><list-item><p><bold>Type status:</bold> <named-content xmlns:xlink="http://www.w3.org/1999/xlink" content-type="dwc:typeStatus" xlink:type="simple">Paratype</named-content>. <bold>Occurrence:</bold> catalogNumber: <named-content xmlns:xlink="http://www.w3.org/1999/xlink" content-type="dwc:catalogNumber" xlink:type="simple">BIOUG12690-F07</named-content>; recordNumber: <named-content xmlns:xlink="http://www.w3.org/1999/xlink" content-type="dwc:recordNumber" xlink:type="simple">GMP#01116</named-content>; recordedBy: <named-content xmlns:xlink="http://www.w3.org/1999/xlink" content-type="dwc:recordedBy" xlink:type="simple">Park Staff</named-content>; individualCount: <named-content xmlns:xlink="http://www.w3.org/1999/xlink" content-type="dwc:individualCount" xlink:type="simple">1</named-content>; sex: <named-content xmlns:xlink="http://www.w3.org/1999/xlink" content-type="dwc:sex" xlink:type="simple">female</named-content>; lifeStage: <named-content xmlns:xlink="http://www.w3.org/1999/xlink" content-type="dwc:lifeStage" xlink:type="simple">imago</named-content>; preparations: <named-content xmlns:xlink="http://www.w3.org/1999/xlink" content-type="dwc:preparations" xlink:type="simple">Pinned, whole specimen in glycerine vial, terminalia detached, cleared and stored in separate glycerine vial</named-content>; associatedMedia: <named-content xmlns:xlink="http://www.w3.org/1999/xlink" content-type="dwc:associatedMedia" xlink:type="simple">http://www.boldsystems.org/index.php/MAS_DataRetrieval_OpenSpecimen?selectedrecordid=4487356</named-content>; occurrenceID: <named-content xmlns:xlink="http://www.w3.org/1999/xlink" content-type="dwc:occurrenceID" xlink:type="simple">urn:uuid:5b79b318-2c59-448d-9ead-87c458abf1a7</named-content>; <bold>Location:</bold> country: <named-content xmlns:xlink="http://www.w3.org/1999/xlink" content-type="dwc:country" xlink:type="simple">Canada</named-content>; stateProvince: <named-content xmlns:xlink="http://www.w3.org/1999/xlink" content-type="dwc:stateProvince" xlink:type="simple">Quebec</named-content>; locality: <named-content xmlns:xlink="http://www.w3.org/1999/xlink" content-type="dwc:locality" xlink:type="simple">Mingan Archipelago National Park Reserve</named-content>; decimalLatitude: <named-content xmlns:xlink="http://www.w3.org/1999/xlink" content-type="dwc:decimalLatitude" xlink:type="simple">50.2135</named-content>; decimalLongitude: <named-content xmlns:xlink="http://www.w3.org/1999/xlink" content-type="dwc:decimalLongitude" xlink:type="simple">-63.7979</named-content>; geodeticDatum: <named-content xmlns:xlink="http://www.w3.org/1999/xlink" content-type="dwc:geodeticDatum" xlink:type="simple">WGS84</named-content>; <bold>Identification:</bold> identifiedBy: <named-content xmlns:xlink="http://www.w3.org/1999/xlink" content-type="dwc:identifiedBy" xlink:type="simple">Jostein Kjaerandsen</named-content>; dateIdentified: <named-content xmlns:xlink="http://www.w3.org/1999/xlink" content-type="dwc:dateIdentified" xlink:type="simple">Feb-28-2020</named-content>; <bold>Event:</bold> eventDate: <named-content xmlns:xlink="http://www.w3.org/1999/xlink" content-type="dwc:eventDate" xlink:type="simple">12–18 Sep 2013</named-content>; <bold>Record Level:</bold> institutionCode: <named-content xmlns:xlink="http://www.w3.org/1999/xlink" content-type="dwc:institutionCode" xlink:type="simple">CBG</named-content>; collectionCode: <named-content xmlns:xlink="http://www.w3.org/1999/xlink" content-type="dwc:collectionCode" xlink:type="simple">BIOUG</named-content>; ownerInstitutionCode: <named-content xmlns:xlink="http://www.w3.org/1999/xlink" content-type="dwc:ownerInstitutionCode" xlink:type="simple">Centre for Biodiversity Genomics</named-content>; basisOfRecord: <named-content xmlns:xlink="http://www.w3.org/1999/xlink" content-type="dwc:basisOfRecord" xlink:type="simple">PreservedSpecimen</named-content></p></list-item><list-item><p><bold>Type status:</bold> <named-content xmlns:xlink="http://www.w3.org/1999/xlink" content-type="dwc:typeStatus" xlink:type="simple">Paratype</named-content>. <bold>Occurrence:</bold> catalogNumber: <named-content xmlns:xlink="http://www.w3.org/1999/xlink" content-type="dwc:catalogNumber" xlink:type="simple">BIOUG19436-E05</named-content>; recordNumber: <named-content xmlns:xlink="http://www.w3.org/1999/xlink" content-type="dwc:recordNumber" xlink:type="simple">GMP#04291</named-content>; recordedBy: <named-content xmlns:xlink="http://www.w3.org/1999/xlink" content-type="dwc:recordedBy" xlink:type="simple">Jamie</named-content>; individualCount: <named-content xmlns:xlink="http://www.w3.org/1999/xlink" content-type="dwc:individualCount" xlink:type="simple">1</named-content>; sex: <named-content xmlns:xlink="http://www.w3.org/1999/xlink" content-type="dwc:sex" xlink:type="simple">female</named-content>; lifeStage: <named-content xmlns:xlink="http://www.w3.org/1999/xlink" content-type="dwc:lifeStage" xlink:type="simple">imago</named-content>; preparations: <named-content xmlns:xlink="http://www.w3.org/1999/xlink" content-type="dwc:preparations" xlink:type="simple">In 95% alcohol</named-content>; associatedMedia: <named-content xmlns:xlink="http://www.w3.org/1999/xlink" content-type="dwc:associatedMedia" xlink:type="simple">http://www.boldsystems.org/index.php/MAS_DataRetrieval_OpenSpecimen?selectedrecordid=5534257</named-content>; occurrenceID: <named-content xmlns:xlink="http://www.w3.org/1999/xlink" content-type="dwc:occurrenceID" xlink:type="simple">urn:uuid:aab42085-0f79-4ee4-9035-d31e6f488f36</named-content>; <bold>Location:</bold> country: <named-content xmlns:xlink="http://www.w3.org/1999/xlink" content-type="dwc:country" xlink:type="simple">Canada</named-content>; stateProvince: <named-content xmlns:xlink="http://www.w3.org/1999/xlink" content-type="dwc:stateProvince" xlink:type="simple">British Columbia</named-content>; locality: <named-content xmlns:xlink="http://www.w3.org/1999/xlink" content-type="dwc:locality" xlink:type="simple">Bunkhouse</named-content>; decimalLatitude: <named-content xmlns:xlink="http://www.w3.org/1999/xlink" content-type="dwc:decimalLatitude" xlink:type="simple">51.365</named-content>; decimalLongitude: <named-content xmlns:xlink="http://www.w3.org/1999/xlink" content-type="dwc:decimalLongitude" xlink:type="simple">-116.528</named-content>; geodeticDatum: <named-content xmlns:xlink="http://www.w3.org/1999/xlink" content-type="dwc:geodeticDatum" xlink:type="simple">WGS84</named-content>; <bold>Identification:</bold> identifiedBy: <named-content xmlns:xlink="http://www.w3.org/1999/xlink" content-type="dwc:identifiedBy" xlink:type="simple">Jostein Kjaerandsen</named-content>; dateIdentified: <named-content xmlns:xlink="http://www.w3.org/1999/xlink" content-type="dwc:dateIdentified" xlink:type="simple">Feb-28-2020</named-content>; <bold>Event:</bold> eventDate: <named-content xmlns:xlink="http://www.w3.org/1999/xlink" content-type="dwc:eventDate" xlink:type="simple">Jun 25–Jul 19 2014</named-content>; <bold>Record Level:</bold> institutionCode: <named-content xmlns:xlink="http://www.w3.org/1999/xlink" content-type="dwc:institutionCode" xlink:type="simple">CBG</named-content>; collectionCode: <named-content xmlns:xlink="http://www.w3.org/1999/xlink" content-type="dwc:collectionCode" xlink:type="simple">BIOUG</named-content>; ownerInstitutionCode: <named-content xmlns:xlink="http://www.w3.org/1999/xlink" content-type="dwc:ownerInstitutionCode" xlink:type="simple">Centre for Biodiversity Genomics</named-content>; basisOfRecord: <named-content xmlns:xlink="http://www.w3.org/1999/xlink" content-type="dwc:basisOfRecord" xlink:type="simple">PreservedSpecimen</named-content></p></list-item><list-item><p><bold>Type status:</bold> <named-content xmlns:xlink="http://www.w3.org/1999/xlink" content-type="dwc:typeStatus" xlink:type="simple">Paratype</named-content>. <bold>Occurrence:</bold> catalogNumber: <named-content xmlns:xlink="http://www.w3.org/1999/xlink" content-type="dwc:catalogNumber" xlink:type="simple">BIOUG06633-C03</named-content>; recordNumber: <named-content xmlns:xlink="http://www.w3.org/1999/xlink" content-type="dwc:recordNumber" xlink:type="simple">L#12BIOBUS-1119</named-content>; recordedBy: <named-content xmlns:xlink="http://www.w3.org/1999/xlink" content-type="dwc:recordedBy" xlink:type="simple">BIOBus 2012</named-content>; individualCount: <named-content xmlns:xlink="http://www.w3.org/1999/xlink" content-type="dwc:individualCount" xlink:type="simple">1</named-content>; sex: <named-content xmlns:xlink="http://www.w3.org/1999/xlink" content-type="dwc:sex" xlink:type="simple">female</named-content>; lifeStage: <named-content xmlns:xlink="http://www.w3.org/1999/xlink" content-type="dwc:lifeStage" xlink:type="simple">imago</named-content>; preparations: <named-content xmlns:xlink="http://www.w3.org/1999/xlink" content-type="dwc:preparations" xlink:type="simple">Pinned, whole specimen in glycerine vial, terminalia detached, cleared and stored in separate glycerine vial</named-content>; associatedMedia: <named-content xmlns:xlink="http://www.w3.org/1999/xlink" content-type="dwc:associatedMedia" xlink:type="simple">http://www.boldsystems.org/index.php/MAS_DataRetrieval_OpenSpecimen?selectedrecordid=3435128</named-content>; occurrenceID: <named-content xmlns:xlink="http://www.w3.org/1999/xlink" content-type="dwc:occurrenceID" xlink:type="simple">urn:uuid:7e70d5b9-6a4d-425d-b96f-0e4c0245d88f</named-content>; <bold>Location:</bold> country: <named-content xmlns:xlink="http://www.w3.org/1999/xlink" content-type="dwc:country" xlink:type="simple">Canada</named-content>; stateProvince: <named-content xmlns:xlink="http://www.w3.org/1999/xlink" content-type="dwc:stateProvince" xlink:type="simple">ALberta</named-content>; locality: <named-content xmlns:xlink="http://www.w3.org/1999/xlink" content-type="dwc:locality" xlink:type="simple">Jasper National Park</named-content>; decimalLatitude: <named-content xmlns:xlink="http://www.w3.org/1999/xlink" content-type="dwc:decimalLatitude" xlink:type="simple">53.124</named-content>; decimalLongitude: <named-content xmlns:xlink="http://www.w3.org/1999/xlink" content-type="dwc:decimalLongitude" xlink:type="simple">-117.775</named-content>; geodeticDatum: <named-content xmlns:xlink="http://www.w3.org/1999/xlink" content-type="dwc:geodeticDatum" xlink:type="simple">WGS84</named-content>; <bold>Identification:</bold> identifiedBy: <named-content xmlns:xlink="http://www.w3.org/1999/xlink" content-type="dwc:identifiedBy" xlink:type="simple">Jostein Kjaerandsen</named-content>; dateIdentified: <named-content xmlns:xlink="http://www.w3.org/1999/xlink" content-type="dwc:dateIdentified" xlink:type="simple">Feb-28-2020</named-content>; <bold>Event:</bold> eventDate: <named-content xmlns:xlink="http://www.w3.org/1999/xlink" content-type="dwc:eventDate" xlink:type="simple">17–25 Jul 2012</named-content>; <bold>Record Level:</bold> institutionCode: <named-content xmlns:xlink="http://www.w3.org/1999/xlink" content-type="dwc:institutionCode" xlink:type="simple">CBG</named-content>; collectionCode: <named-content xmlns:xlink="http://www.w3.org/1999/xlink" content-type="dwc:collectionCode" xlink:type="simple">BIOUG</named-content>; ownerInstitutionCode: <named-content xmlns:xlink="http://www.w3.org/1999/xlink" content-type="dwc:ownerInstitutionCode" xlink:type="simple">Centre for Biodiversity Genomics</named-content>; basisOfRecord: <named-content xmlns:xlink="http://www.w3.org/1999/xlink" content-type="dwc:basisOfRecord" xlink:type="simple">PreservedSpecimen</named-content></p></list-item><list-item><p><bold>Type status:</bold> <named-content xmlns:xlink="http://www.w3.org/1999/xlink" content-type="dwc:typeStatus" xlink:type="simple">Paratype</named-content>. <bold>Occurrence:</bold> catalogNumber: <named-content xmlns:xlink="http://www.w3.org/1999/xlink" content-type="dwc:catalogNumber" xlink:type="simple">BIOUG21264-A06</named-content>; recordNumber: <named-content xmlns:xlink="http://www.w3.org/1999/xlink" content-type="dwc:recordNumber" xlink:type="simple">GMP#03915</named-content>; recordedBy: <named-content xmlns:xlink="http://www.w3.org/1999/xlink" content-type="dwc:recordedBy" xlink:type="simple">M.Otway</named-content>; individualCount: <named-content xmlns:xlink="http://www.w3.org/1999/xlink" content-type="dwc:individualCount" xlink:type="simple">1</named-content>; sex: <named-content xmlns:xlink="http://www.w3.org/1999/xlink" content-type="dwc:sex" xlink:type="simple">female</named-content>; lifeStage: <named-content xmlns:xlink="http://www.w3.org/1999/xlink" content-type="dwc:lifeStage" xlink:type="simple">imago</named-content>; preparations: <named-content xmlns:xlink="http://www.w3.org/1999/xlink" content-type="dwc:preparations" xlink:type="simple">In 95% alcohol</named-content>; associatedMedia: <named-content xmlns:xlink="http://www.w3.org/1999/xlink" content-type="dwc:associatedMedia" xlink:type="simple">http://www.boldsystems.org/index.php/MAS_DataRetrieval_OpenSpecimen?selectedrecordid=5833545</named-content>; occurrenceID: <named-content xmlns:xlink="http://www.w3.org/1999/xlink" content-type="dwc:occurrenceID" xlink:type="simple">urn:uuid:04f350dd-49a0-4c09-a145-1d37c3e32544</named-content>; <bold>Location:</bold> country: <named-content xmlns:xlink="http://www.w3.org/1999/xlink" content-type="dwc:country" xlink:type="simple">Canada</named-content>; stateProvince: <named-content xmlns:xlink="http://www.w3.org/1999/xlink" content-type="dwc:stateProvince" xlink:type="simple">Saskatchewan</named-content>; locality: <named-content xmlns:xlink="http://www.w3.org/1999/xlink" content-type="dwc:locality" xlink:type="simple">Grasslands National Park</named-content>; decimalLatitude: <named-content xmlns:xlink="http://www.w3.org/1999/xlink" content-type="dwc:decimalLatitude" xlink:type="simple">49.001</named-content>; decimalLongitude: <named-content xmlns:xlink="http://www.w3.org/1999/xlink" content-type="dwc:decimalLongitude" xlink:type="simple">-106.557</named-content>; geodeticDatum: <named-content xmlns:xlink="http://www.w3.org/1999/xlink" content-type="dwc:geodeticDatum" xlink:type="simple">WGS84</named-content>; <bold>Identification:</bold> identifiedBy: <named-content xmlns:xlink="http://www.w3.org/1999/xlink" content-type="dwc:identifiedBy" xlink:type="simple">Jostein Kjaerandsen</named-content>; dateIdentified: <named-content xmlns:xlink="http://www.w3.org/1999/xlink" content-type="dwc:dateIdentified" xlink:type="simple">Feb-28-2020</named-content>; <bold>Event:</bold> eventDate: <named-content xmlns:xlink="http://www.w3.org/1999/xlink" content-type="dwc:eventDate" xlink:type="simple">Jun 29–Jul 17 2014</named-content>; <bold>Record Level:</bold> institutionCode: <named-content xmlns:xlink="http://www.w3.org/1999/xlink" content-type="dwc:institutionCode" xlink:type="simple">CBG</named-content>; collectionCode: <named-content xmlns:xlink="http://www.w3.org/1999/xlink" content-type="dwc:collectionCode" xlink:type="simple">BIOUG</named-content>; ownerInstitutionCode: <named-content xmlns:xlink="http://www.w3.org/1999/xlink" content-type="dwc:ownerInstitutionCode" xlink:type="simple">Centre for Biodiversity Genomics</named-content>; basisOfRecord: <named-content xmlns:xlink="http://www.w3.org/1999/xlink" content-type="dwc:basisOfRecord" xlink:type="simple">PreservedSpecimen</named-content></p></list-item></list></tp:treatment-sec><tp:treatment-sec sec-type="Description"><title>Description</title><p>Male.(Figs <xref ref-type="fig" rid="F5836690">5</xref>, <xref ref-type="fig" rid="F5836777">7</xref>, <xref ref-type="fig" rid="F5836698">8</xref>, <xref ref-type="fig" rid="F5836558">11</xref><xref ref-type="fig" rid="F5836565">c</xref>, <xref ref-type="fig" rid="F5836566">d</xref>, <xref ref-type="fig" rid="F5836946">13</xref>, <italic>n</italic> = 1 [holotype])</p><p>Colouration and most body characteristics (Fig. <xref ref-type="fig" rid="F5836690">5</xref>) as in <italic><tp:taxon-name><tp:taxon-name-part taxon-name-part-type="genus" reg="Coelosynapha">Coelosynapha</tp:taxon-name-part> <tp:taxon-name-part taxon-name-part-type="species" reg="loici">loici</tp:taxon-name-part></tp:taxon-name></italic> sp. n. and will not be repeated here.</p><p>Wings (Fig. <xref ref-type="fig" rid="F5836777">7</xref><xref ref-type="fig" rid="F5836797">a</xref>, <xref ref-type="fig" rid="F5836798">b</xref>). Wing length 2.6 mm. Crossveins <bold>sc–r</bold> and <bold>R<sub>2+3</sub></bold> absent (in holotype, Fig. <xref ref-type="fig" rid="F5836777">7</xref><xref ref-type="fig" rid="F5836798">b</xref>). Posterior fork longer, its stem forking opposite of anterior fork (Fig. <xref ref-type="fig" rid="F5836777">7</xref><xref ref-type="fig" rid="F5836797">a</xref>). Veins <bold>M<sub>4</sub></bold> and <bold>CuA</bold> branching with acute angle and less divergent at base of fork. Sc with 6 macrotrichia on apical half.</p><p>Terminalia (Figs <xref ref-type="fig" rid="F5836558">11</xref><xref ref-type="fig" rid="F5836565">c</xref>, <xref ref-type="fig" rid="F5836566">d</xref>, <xref ref-type="fig" rid="F5836946">13</xref>). Tergite 9 elongated, gradually tapering into acute apex, bearing two, strong, pale and 15 dark, apico-ventral, stout setae. Cerci and hypoproct/sternite 10 retracted well in under tergite 9. Gonocoxites with a deep ventral cleft. Gonocoxite with a hyaline, apico-mesal, long seta, almost as long as gonostylus. Gonostylus elongated, with three blunt, digitate projections apically (marked as a, b &amp; c in Fig. <xref ref-type="fig" rid="F5836946">13</xref><xref ref-type="fig" rid="F5836951">a</xref>) , three lamellae subapically (marked as d, e &amp; f in Fig. <xref ref-type="fig" rid="F5836946">13</xref><xref ref-type="fig" rid="F5836951">a</xref>, <xref ref-type="fig" rid="F5836952">b</xref>) and two long bristles mesally (marked as g &amp; h in Fig. <xref ref-type="fig" rid="F5836946">13</xref><xref ref-type="fig" rid="F5836952">b</xref>). Apical projection (a) finger-like, apically rounded, evenly broad and symmetrical. Subapical projection (b) narrow, black, apically rounded, glabrous. Basal projection (c) black, hollow, having reticulate surface pattern, glabrous except strong setae on a small projection laterally, apically rounded. Lateral lamella (d) subrectangular, high and narrow, covered with setae. Ventral lamella (e) forming a blunt ridge with row of 10 acute, short setae. Ventromesal lamella inconspicuous fold without specialised setae.</p><p>Female. (<italic>n</italic> = 4)</p><p>Colouration as for male.</p><p>Wings (Fig. <xref ref-type="fig" rid="F5836777">7</xref><xref ref-type="fig" rid="F5836799">c</xref>, <xref ref-type="fig" rid="F5836800">d</xref>). Wing length 2.9 mm (<italic>n</italic> = 1). Venation in radial sector variable. One (SSJAD4978-13) of four females with crossvein sc–r present (Fig. <xref ref-type="fig" rid="F5836777">7</xref><xref ref-type="fig" rid="F5836800">d</xref>), two females with <bold>R<sub>2+3</sub></bold> present and forming tiny cell, one female without <bold>R<sub>2+3</sub></bold>. <bold>Sc</bold> with 3–6 macrotrichia on apical half, setation otherwise as for male.</p><p>Terminalia (Fig. <xref ref-type="fig" rid="F5836698">8</xref>) as described for genus.</p></tp:treatment-sec><tp:treatment-sec sec-type="Etymology"><title>Etymology</title><p><italic><tp:taxon-name><tp:taxon-name-part taxon-name-part-type="genus" reg="Coelosynapha">Coelosynapha</tp:taxon-name-part> <tp:taxon-name-part taxon-name-part-type="species" reg="heberti">heberti</tp:taxon-name-part></tp:taxon-name></italic> sp. n. is named in honour of Paul D. N. Hebert, "the father" of DNA barcoding who also led the project of barcoding the insects of Canada (<xref ref-type="bibr" rid="B5677607">Hebert et al. 2016</xref>) from which the new species was located through its barcode similarity with <italic><tp:taxon-name><tp:taxon-name-part taxon-name-part-type="genus" reg="Coelosynapha">Coelosynapha</tp:taxon-name-part> <tp:taxon-name-part taxon-name-part-type="species" reg="loici">loici</tp:taxon-name-part></tp:taxon-name></italic> sp. n. It is further an expression of the importance of DNA barcoding in the new integrative science of taxonomy.</p></tp:treatment-sec><tp:treatment-sec sec-type="Distribution"><title>Distribution</title><p>The new species has a wide Nearctic range across Canada (Fig. <xref ref-type="fig" rid="F5635054">2</xref>).</p></tp:treatment-sec><tp:treatment-sec><!--Section generated to contain objects referenced in tp:taxon-treatment.--><fig id="F5836690" position="float" orientation="portrait"><object-id xmlns:xlink="http://www.w3.org/1999/xlink" content-type="arpha" xlink:type="simple">F253C54E-5670-51CB-9636-906CA649F1FC</object-id><object-id xmlns:xlink="http://www.w3.org/1999/xlink" content-type="doi" xlink:type="simple">10.3897/BDJ.8.e54834.figure5</object-id><label>Figure 5.</label><caption><p>Holotype of <italic><tp:taxon-name><tp:taxon-name-part taxon-name-part-type="genus" reg="Coelosynapha">Coelosynapha</tp:taxon-name-part> <tp:taxon-name-part taxon-name-part-type="species" reg="heberti">heberti</tp:taxon-name-part></tp:taxon-name></italic> sp. n., in 95% ethanol (CC-0, CBG Photography Group, Centre for Biodiversity Genomics).</p></caption><graphic xmlns:xlink="http://www.w3.org/1999/xlink" xlink:href="bdj-08-e54834-g005.jpg" position="float" id="oo_414242.jpg" orientation="portrait" xlink:type="simple"><uri content-type="original_file" xlink:type="simple">https://binary.pensoft.net/fig/414242</uri></graphic></fig><fig-group id="F5836777" position="float" orientation="portrait"><caption><p>Variation in wing venation of <italic><tp:taxon-name><tp:taxon-name-part taxon-name-part-type="genus" reg="Coelosynapha">Coelosynapha</tp:taxon-name-part> <tp:taxon-name-part taxon-name-part-type="species" reg="heberti">heberti</tp:taxon-name-part></tp:taxon-name></italic> sp. n. Note the substantial variation in the radial sector ranging from <bold>R<sub>2+3</sub></bold> being absent or present. Note also the appearance of <bold>sc–r</bold> in one female wing, while all the others are lacking this crossvein. The most prominent difference in the wings of the two species appears to be the relatively longer posterior fork with basally less curved <bold>M<sub>4</sub></bold> in <italic><tp:taxon-name><tp:taxon-name-part taxon-name-part-type="genus" reg="Coelosynapha">Coelosynapha</tp:taxon-name-part> <tp:taxon-name-part taxon-name-part-type="species" reg="heberti">heberti</tp:taxon-name-part></tp:taxon-name></italic> sp. n. Abbreviations: <bold>R</bold> = radial veins (numbered); <bold>sc–r</bold> = subcostal–radial crossvein.</p></caption><fig id="F5836797" position="float" orientation="portrait"><object-id xmlns:xlink="http://www.w3.org/1999/xlink" content-type="arpha" xlink:type="simple">F88BD06B-E9BF-5964-9FC7-7DFE876BFF93</object-id><object-id xmlns:xlink="http://www.w3.org/1999/xlink" content-type="doi" xlink:type="simple">10.3897/BDJ.8.e54834.figure7a</object-id><label>Figure 7a.</label><caption><p>Holotype, male, whole wing.</p></caption><graphic xmlns:xlink="http://www.w3.org/1999/xlink" xlink:href="bdj-08-e54834-g007_a.jpg" xlink:type="simple" position="float" orientation="portrait" id="oo_414267.jpg"><uri content-type="original_file" xlink:type="simple">https://binary.pensoft.net/fig/414267</uri></graphic></fig><fig id="F5836798" position="float" orientation="portrait"><object-id xmlns:xlink="http://www.w3.org/1999/xlink" content-type="arpha" xlink:type="simple">5F08E9B1-02D8-5A10-AB0D-A68B3BA88CC2</object-id><object-id xmlns:xlink="http://www.w3.org/1999/xlink" content-type="doi" xlink:type="simple">10.3897/BDJ.8.e54834.figure7b</object-id><label>Figure 7b.</label><caption><p>Holotype, male, details of radial sector.</p></caption><graphic xmlns:xlink="http://www.w3.org/1999/xlink" xlink:href="bdj-08-e54834-g007_b.jpg" xlink:type="simple" position="float" orientation="portrait" id="oo_414268.jpg"><uri content-type="original_file" xlink:type="simple">https://binary.pensoft.net/fig/414268</uri></graphic></fig><fig id="F5836799" position="float" orientation="portrait"><object-id xmlns:xlink="http://www.w3.org/1999/xlink" content-type="arpha" xlink:type="simple">4AABAE29-9E2F-5115-932A-31F18F805DAB</object-id><object-id xmlns:xlink="http://www.w3.org/1999/xlink" content-type="doi" xlink:type="simple">10.3897/BDJ.8.e54834.figure7c</object-id><label>Figure 7c.</label><caption><p>Paratype, female, whole wing.</p></caption><graphic xmlns:xlink="http://www.w3.org/1999/xlink" xlink:href="bdj-08-e54834-g007_c.jpg" xlink:type="simple" position="float" orientation="portrait" id="oo_414269.jpg"><uri content-type="original_file" xlink:type="simple">https://binary.pensoft.net/fig/414269</uri></graphic></fig><fig id="F5836800" position="float" orientation="portrait"><object-id xmlns:xlink="http://www.w3.org/1999/xlink" content-type="arpha" xlink:type="simple">7895B56B-5E5E-516F-9D9D-74FAEEEAE788</object-id><object-id xmlns:xlink="http://www.w3.org/1999/xlink" content-type="doi" xlink:type="simple">10.3897/BDJ.8.e54834.figure7d</object-id><label>Figure 7d.</label><caption><p>Paratype, female, details of radial sector.</p></caption><graphic xmlns:xlink="http://www.w3.org/1999/xlink" xlink:href="bdj-08-e54834-g007_d.jpg" xlink:type="simple" position="float" orientation="portrait" id="oo_414270.jpg"><uri content-type="original_file" xlink:type="simple">https://binary.pensoft.net/fig/414270</uri></graphic></fig></fig-group><fig id="F5836698" position="float" orientation="portrait"><object-id xmlns:xlink="http://www.w3.org/1999/xlink" content-type="arpha" xlink:type="simple">724FE6EC-46FF-5A97-92C3-D2C453D015F5</object-id><object-id xmlns:xlink="http://www.w3.org/1999/xlink" content-type="doi" xlink:type="simple">10.3897/BDJ.8.e54834.figure8</object-id><label>Figure 8.</label><caption><p>Terminalia of female paratype of <italic><tp:taxon-name><tp:taxon-name-part taxon-name-part-type="genus" reg="Coelosynapha">Coelosynapha</tp:taxon-name-part> <tp:taxon-name-part taxon-name-part-type="species" reg="heberti">heberti</tp:taxon-name-part></tp:taxon-name></italic> sp. n. (A = dorsal view. B = lateral view). Abbreviations: <bold>C1</bold> = cercus 1; <bold>C2</bold> = cercus 2; <bold>G8</bold> = gonocoxite 8; <bold>HP/S10</bold> = hypoproct and sternite 10; <bold>S9</bold> = sternite 9; <bold>T8</bold> = tergite 8; <bold>T9</bold> = tergite 9.</p></caption><graphic xmlns:xlink="http://www.w3.org/1999/xlink" xlink:href="bdj-08-e54834-g008.jpg" position="float" id="oo_414243.jpg" orientation="portrait" xlink:type="simple"><uri content-type="original_file" xlink:type="simple">https://binary.pensoft.net/fig/414243</uri></graphic></fig><fig-group id="F5836558" position="float" orientation="portrait"><caption><p>Stacked images of male terminalia of <italic><tp:taxon-name><tp:taxon-name-part taxon-name-part-type="genus" reg="Coelosynapha">Coelosynapha</tp:taxon-name-part></tp:taxon-name></italic> gen. n.</p></caption><fig id="F5836563" position="float" orientation="portrait"><object-id xmlns:xlink="http://www.w3.org/1999/xlink" content-type="arpha" xlink:type="simple">1E69436C-02EE-5ED7-ACAD-3EC6A76D1A02</object-id><object-id xmlns:xlink="http://www.w3.org/1999/xlink" content-type="doi" xlink:type="simple">10.3897/BDJ.8.e54834.figure11a</object-id><label>Figure 11a.</label><caption><p><italic><tp:taxon-name><tp:taxon-name-part taxon-name-part-type="genus" reg="Coelosynapha">Coelosynapha</tp:taxon-name-part> <tp:taxon-name-part taxon-name-part-type="species" reg="loici">loici</tp:taxon-name-part></tp:taxon-name></italic> sp. n., ventral view.</p></caption><graphic xmlns:xlink="http://www.w3.org/1999/xlink" xlink:href="bdj-08-e54834-g011_a.jpg" xlink:type="simple" position="float" orientation="portrait" id="oo_414036.jpg"><uri content-type="original_file" xlink:type="simple">https://binary.pensoft.net/fig/414036</uri></graphic></fig><fig id="F5836564" position="float" orientation="portrait"><object-id xmlns:xlink="http://www.w3.org/1999/xlink" content-type="arpha" xlink:type="simple">1759A09D-E794-5F5E-8118-D4363C269327</object-id><object-id xmlns:xlink="http://www.w3.org/1999/xlink" content-type="doi" xlink:type="simple">10.3897/BDJ.8.e54834.figure11b</object-id><label>Figure 11b.</label><caption><p><italic><tp:taxon-name><tp:taxon-name-part taxon-name-part-type="genus" reg="Coelosynapha">Coelosynapha</tp:taxon-name-part> <tp:taxon-name-part taxon-name-part-type="species" reg="loici">loici</tp:taxon-name-part></tp:taxon-name></italic> sp. n., dorsal view.</p></caption><graphic xmlns:xlink="http://www.w3.org/1999/xlink" xlink:href="bdj-08-e54834-g011_b.jpg" xlink:type="simple" position="float" orientation="portrait" id="oo_414044.jpg"><uri content-type="original_file" xlink:type="simple">https://binary.pensoft.net/fig/414044</uri></graphic></fig><fig id="F5836565" position="float" orientation="portrait"><object-id xmlns:xlink="http://www.w3.org/1999/xlink" content-type="arpha" xlink:type="simple">89737C44-04AC-5E2F-8A8D-298055F7D7B2</object-id><object-id xmlns:xlink="http://www.w3.org/1999/xlink" content-type="doi" xlink:type="simple">10.3897/BDJ.8.e54834.figure11c</object-id><label>Figure 11c.</label><caption><p><italic><tp:taxon-name><tp:taxon-name-part taxon-name-part-type="genus" reg="Coelosynapha">Coelosynapha</tp:taxon-name-part> <tp:taxon-name-part taxon-name-part-type="species" reg="heberti">heberti</tp:taxon-name-part></tp:taxon-name></italic> sp. n., ventral view.</p></caption><graphic xmlns:xlink="http://www.w3.org/1999/xlink" xlink:href="bdj-08-e54834-g011_c.jpg" xlink:type="simple" position="float" orientation="portrait" id="oo_414041.jpg"><uri content-type="original_file" xlink:type="simple">https://binary.pensoft.net/fig/414041</uri></graphic></fig><fig id="F5836566" position="float" orientation="portrait"><object-id xmlns:xlink="http://www.w3.org/1999/xlink" content-type="arpha" xlink:type="simple">4CE0BE23-7E56-5CFD-9AE9-9A1669D6730D</object-id><object-id xmlns:xlink="http://www.w3.org/1999/xlink" content-type="doi" xlink:type="simple">10.3897/BDJ.8.e54834.figure11d</object-id><label>Figure 11d.</label><caption><p><italic><tp:taxon-name><tp:taxon-name-part taxon-name-part-type="genus" reg="Coelosynapha">Coelosynapha</tp:taxon-name-part> <tp:taxon-name-part taxon-name-part-type="species" reg="heberti">heberti</tp:taxon-name-part></tp:taxon-name></italic> sp. n., dorsal view, tergal parts removed.</p></caption><graphic xmlns:xlink="http://www.w3.org/1999/xlink" xlink:href="bdj-08-e54834-g011_d.jpg" xlink:type="simple" position="float" orientation="portrait" id="oo_414045.jpg"><uri content-type="original_file" xlink:type="simple">https://binary.pensoft.net/fig/414045</uri></graphic></fig></fig-group><fig id="F5836565" position="float" orientation="portrait"><object-id xmlns:xlink="http://www.w3.org/1999/xlink" content-type="arpha" xlink:type="simple">89737C44-04AC-5E2F-8A8D-298055F7D7B2</object-id><object-id xmlns:xlink="http://www.w3.org/1999/xlink" content-type="doi" xlink:type="simple">10.3897/BDJ.8.e54834.figure11c</object-id><label>Figure 11c.</label><caption><p><italic><tp:taxon-name><tp:taxon-name-part taxon-name-part-type="genus" reg="Coelosynapha">Coelosynapha</tp:taxon-name-part> <tp:taxon-name-part taxon-name-part-type="species" reg="heberti">heberti</tp:taxon-name-part></tp:taxon-name></italic> sp. n., ventral view.</p></caption><graphic xmlns:xlink="http://www.w3.org/1999/xlink" xlink:href="bdj-08-e54834-g011_c.jpg" xlink:type="simple" position="float" orientation="portrait" id="oo_414041.jpg"><uri content-type="original_file" xlink:type="simple">https://binary.pensoft.net/fig/414041</uri></graphic></fig><fig id="F5836566" position="float" orientation="portrait"><object-id xmlns:xlink="http://www.w3.org/1999/xlink" content-type="arpha" xlink:type="simple">4CE0BE23-7E56-5CFD-9AE9-9A1669D6730D</object-id><object-id xmlns:xlink="http://www.w3.org/1999/xlink" content-type="doi" xlink:type="simple">10.3897/BDJ.8.e54834.figure11d</object-id><label>Figure 11d.</label><caption><p><italic><tp:taxon-name><tp:taxon-name-part taxon-name-part-type="genus" reg="Coelosynapha">Coelosynapha</tp:taxon-name-part> <tp:taxon-name-part taxon-name-part-type="species" reg="heberti">heberti</tp:taxon-name-part></tp:taxon-name></italic> sp. n., dorsal view, tergal parts removed.</p></caption><graphic xmlns:xlink="http://www.w3.org/1999/xlink" xlink:href="bdj-08-e54834-g011_d.jpg" xlink:type="simple" position="float" orientation="portrait" id="oo_414045.jpg"><uri content-type="original_file" xlink:type="simple">https://binary.pensoft.net/fig/414045</uri></graphic></fig><fig-group id="F5836946" position="float" orientation="portrait"><caption><p>Stacked images of details of terminalia of <italic><tp:taxon-name><tp:taxon-name-part taxon-name-part-type="genus" reg="Coelosynapha">Coelosynapha</tp:taxon-name-part> <tp:taxon-name-part taxon-name-part-type="species" reg="heberti">heberti</tp:taxon-name-part></tp:taxon-name></italic> sp. n. Terminology of gonostylus parts: <bold>a</bold> = dorsal finger, <bold>b</bold> = median finger, <bold>c</bold> = ventral finger, <bold>d</bold> = lateral finger, <bold>e</bold> = ventral comb, <bold>g</bold> = medial bristle 1, <bold>h</bold> = medial bristle 2.</p></caption><fig id="F5836951" position="float" orientation="portrait"><object-id xmlns:xlink="http://www.w3.org/1999/xlink" content-type="arpha" xlink:type="simple">9FA84FB8-BD09-5B9B-99FC-7FED4332123C</object-id><object-id xmlns:xlink="http://www.w3.org/1999/xlink" content-type="doi" xlink:type="simple">10.3897/BDJ.8.e54834.figure13a</object-id><label>Figure 13a.</label><caption><p>Gonostylus, external view.</p></caption><graphic xmlns:xlink="http://www.w3.org/1999/xlink" xlink:href="bdj-08-e54834-g013_a.jpg" xlink:type="simple" position="float" orientation="portrait" id="oo_414308.jpg"><uri content-type="original_file" xlink:type="simple">https://binary.pensoft.net/fig/414308</uri></graphic></fig><fig id="F5836952" position="float" orientation="portrait"><object-id xmlns:xlink="http://www.w3.org/1999/xlink" content-type="arpha" xlink:type="simple">32C00112-D888-5CD7-B4A5-C6869327E1AE</object-id><object-id xmlns:xlink="http://www.w3.org/1999/xlink" content-type="doi" xlink:type="simple">10.3897/BDJ.8.e54834.figure13b</object-id><label>Figure 13b.</label><caption><p>Gonostylus, dorsal view.</p></caption><graphic xmlns:xlink="http://www.w3.org/1999/xlink" xlink:href="bdj-08-e54834-g013_b.jpg" xlink:type="simple" position="float" orientation="portrait" id="oo_433548.jpg"><uri content-type="original_file" xlink:type="simple">https://binary.pensoft.net/fig/433548</uri></graphic></fig><fig id="F5836953" position="float" orientation="portrait"><object-id xmlns:xlink="http://www.w3.org/1999/xlink" content-type="arpha" xlink:type="simple">CC8478CF-2901-5978-9D96-F10FACD2887C</object-id><object-id xmlns:xlink="http://www.w3.org/1999/xlink" content-type="doi" xlink:type="simple">10.3897/BDJ.8.e54834.figure13c</object-id><label>Figure 13c.</label><caption><p>Tergite 9, dorsal view.</p></caption><graphic xmlns:xlink="http://www.w3.org/1999/xlink" xlink:href="bdj-08-e54834-g013_c.jpg" xlink:type="simple" position="float" orientation="portrait" id="oo_414310.jpg"><uri content-type="original_file" xlink:type="simple">https://binary.pensoft.net/fig/414310</uri></graphic></fig></fig-group><fig id="F5836797" position="float" orientation="portrait"><object-id xmlns:xlink="http://www.w3.org/1999/xlink" content-type="arpha" xlink:type="simple">F88BD06B-E9BF-5964-9FC7-7DFE876BFF93</object-id><object-id xmlns:xlink="http://www.w3.org/1999/xlink" content-type="doi" xlink:type="simple">10.3897/BDJ.8.e54834.figure7a</object-id><label>Figure 7a.</label><caption><p>Holotype, male, whole wing.</p></caption><graphic xmlns:xlink="http://www.w3.org/1999/xlink" xlink:href="bdj-08-e54834-g007_a.jpg" xlink:type="simple" position="float" orientation="portrait" id="oo_414267.jpg"><uri content-type="original_file" xlink:type="simple">https://binary.pensoft.net/fig/414267</uri></graphic></fig><fig id="F5836798" position="float" orientation="portrait"><object-id xmlns:xlink="http://www.w3.org/1999/xlink" content-type="arpha" xlink:type="simple">5F08E9B1-02D8-5A10-AB0D-A68B3BA88CC2</object-id><object-id xmlns:xlink="http://www.w3.org/1999/xlink" content-type="doi" xlink:type="simple">10.3897/BDJ.8.e54834.figure7b</object-id><label>Figure 7b.</label><caption><p>Holotype, male, details of radial sector.</p></caption><graphic xmlns:xlink="http://www.w3.org/1999/xlink" xlink:href="bdj-08-e54834-g007_b.jpg" xlink:type="simple" position="float" orientation="portrait" id="oo_414268.jpg"><uri content-type="original_file" xlink:type="simple">https://binary.pensoft.net/fig/414268</uri></graphic></fig><fig id="F5836951" position="float" orientation="portrait"><object-id xmlns:xlink="http://www.w3.org/1999/xlink" content-type="arpha" xlink:type="simple">9FA84FB8-BD09-5B9B-99FC-7FED4332123C</object-id><object-id xmlns:xlink="http://www.w3.org/1999/xlink" content-type="doi" xlink:type="simple">10.3897/BDJ.8.e54834.figure13a</object-id><label>Figure 13a.</label><caption><p>Gonostylus, external view.</p></caption><graphic xmlns:xlink="http://www.w3.org/1999/xlink" xlink:href="bdj-08-e54834-g013_a.jpg" xlink:type="simple" position="float" orientation="portrait" id="oo_414308.jpg"><uri content-type="original_file" xlink:type="simple">https://binary.pensoft.net/fig/414308</uri></graphic></fig><fig id="F5836952" position="float" orientation="portrait"><object-id xmlns:xlink="http://www.w3.org/1999/xlink" content-type="arpha" xlink:type="simple">32C00112-D888-5CD7-B4A5-C6869327E1AE</object-id><object-id xmlns:xlink="http://www.w3.org/1999/xlink" content-type="doi" xlink:type="simple">10.3897/BDJ.8.e54834.figure13b</object-id><label>Figure 13b.</label><caption><p>Gonostylus, dorsal view.</p></caption><graphic xmlns:xlink="http://www.w3.org/1999/xlink" xlink:href="bdj-08-e54834-g013_b.jpg" xlink:type="simple" position="float" orientation="portrait" id="oo_433548.jpg"><uri content-type="original_file" xlink:type="simple">https://binary.pensoft.net/fig/433548</uri></graphic></fig><fig id="F5836799" position="float" orientation="portrait"><object-id xmlns:xlink="http://www.w3.org/1999/xlink" content-type="arpha" xlink:type="simple">4AABAE29-9E2F-5115-932A-31F18F805DAB</object-id><object-id xmlns:xlink="http://www.w3.org/1999/xlink" content-type="doi" xlink:type="simple">10.3897/BDJ.8.e54834.figure7c</object-id><label>Figure 7c.</label><caption><p>Paratype, female, whole wing.</p></caption><graphic xmlns:xlink="http://www.w3.org/1999/xlink" xlink:href="bdj-08-e54834-g007_c.jpg" xlink:type="simple" position="float" orientation="portrait" id="oo_414269.jpg"><uri content-type="original_file" xlink:type="simple">https://binary.pensoft.net/fig/414269</uri></graphic></fig><fig id="F5836800" position="float" orientation="portrait"><object-id xmlns:xlink="http://www.w3.org/1999/xlink" content-type="arpha" xlink:type="simple">7895B56B-5E5E-516F-9D9D-74FAEEEAE788</object-id><object-id xmlns:xlink="http://www.w3.org/1999/xlink" content-type="doi" xlink:type="simple">10.3897/BDJ.8.e54834.figure7d</object-id><label>Figure 7d.</label><caption><p>Paratype, female, details of radial sector.</p></caption><graphic xmlns:xlink="http://www.w3.org/1999/xlink" xlink:href="bdj-08-e54834-g007_d.jpg" xlink:type="simple" position="float" orientation="portrait" id="oo_414270.jpg"><uri content-type="original_file" xlink:type="simple">https://binary.pensoft.net/fig/414270</uri></graphic></fig><fig id="F5635054" position="float" orientation="portrait"><object-id xmlns:xlink="http://www.w3.org/1999/xlink" content-type="arpha" xlink:type="simple">AAA305AA-C677-52F9-88B6-A957CB7B5083</object-id><object-id xmlns:xlink="http://www.w3.org/1999/xlink" content-type="doi" xlink:type="simple">10.3897/BDJ.8.e54834.figure2</object-id><label>Figure 2.</label><caption><p>The circumpolar distribution of <italic><tp:taxon-name><tp:taxon-name-part taxon-name-part-type="genus" reg="Coelosynapha">Coelosynapha</tp:taxon-name-part></tp:taxon-name></italic> gen. n. visualised on Google Earth. Green plots across the Palaearctic region display records of <italic><tp:taxon-name><tp:taxon-name-part taxon-name-part-type="genus" reg="Coelosynapha">Coelosynapha</tp:taxon-name-part> <tp:taxon-name-part taxon-name-part-type="species" reg="loici">loici</tp:taxon-name-part></tp:taxon-name></italic> sp. n., yellow plots across the Nearctic region display records of <italic><tp:taxon-name><tp:taxon-name-part taxon-name-part-type="genus" reg="Coelosynapha">Coelosynapha</tp:taxon-name-part> <tp:taxon-name-part taxon-name-part-type="species" reg="heberti">heberti</tp:taxon-name-part></tp:taxon-name></italic> sp. n.</p></caption><graphic xmlns:xlink="http://www.w3.org/1999/xlink" xlink:href="bdj-08-e54834-g002.jpg" position="float" id="oo_410668.jpg" orientation="portrait" xlink:type="simple"><uri content-type="original_file" xlink:type="simple">https://binary.pensoft.net/fig/410668</uri></graphic></fig></tp:treatment-sec><ref-list><ref id="B5677607"><element-citation xmlns:xlink="http://www.w3.org/1999/xlink" publication-type="article" xlink:type="simple"><person-group person-group-type="author"><name name-style="western"><surname>Hebert</surname><given-names>Paul D. N.</given-names></name><name name-style="western"><surname>Ratnasingham</surname><given-names>Sujeevan</given-names></name><name name-style="western"><surname>Zakharov</surname><given-names>Evgeny V.</given-names></name><name name-style="western"><surname>Telfer</surname><given-names>Angela C.</given-names></name><name name-style="western"><surname>Levesque-Beaudin</surname><given-names>Valerie</given-names></name><name name-style="western"><surname>Milton</surname><given-names>Megan A.</given-names></name><name name-style="western"><surname>Pedersen</surname><given-names>Stephanie</given-names></name><name name-style="western"><surname>Jannetta</surname><given-names>Paul</given-names></name><name name-style="western"><surname>deWaard</surname><given-names>Jeremy R.</given-names></name></person-group><year>2016</year><article-title>Counting animal species with DNA barcodes: Canadian insects</article-title><source>Philosophical Transactions of the Royal Society B: Biological Sciences</source><volume>371</volume><issue>1702</issue><pub-id pub-id-type="doi">10.1098/rstb.2015.0333</pub-id></element-citation></ref></ref-list></tp:taxon-treatment>
